# Supplementary material for: Experimental evolution of metabolism under nutrient restriction: enhanced amino acid catabolism and a key role of branched-chain amino acids
Source: Evol Lett. 2023 May 18;7(4):273–84. doi: 10.1093/evlett/qrad018 (PMC10355184; doi:10.1093/evlett/qrad018)
Supplement: qrad018_suppl_Supplementary_Data [file qrad018_suppl_supplementary_data.zip]

Archive with 4 entries (4 files):
- Raw_data_15N enrichment.xlsx
- Raw_data_BCAA and WHK supplementation.xlsx
- Raw_data_metabolomics.xlsx
- script metabolomics BCAA_WHK 15N_enrichment.pdf
