# Supplementary material for: Experimental evolution of metabolism under nutrient restriction: enhanced amino acid catabolism and a key role of branched-chain amino acids
Source: Evol Lett. 2023 May 18;7(4):273–84. doi: 10.1093/evlett/qrad018 (PMC10355184; doi:10.1093/evlett/qrad018)
Supplement: qrad018_suppl_Supplementary_Data [file qrad018_suppl_supplementary_data.zip › Raw_data_metabolomics.xlsx]

## Sheet: Read Me
Raw data from targetted metabolomics
Species:	Drosophila melanogaster
Stage:	Early third instar larvae, whole
Design:	6 "Selected" populations adapted to a poor larval diet through experimental evolution + 6 "Control" populations evolved on standard diet,
	all populations assessed on both poor and standard diet
	3 batches for each diet
Column explanations
sample	name of the sample
diet	diet (standard or poor) on which the larve were raised for the assay
population	name of populations (C1 to C6 = Control; S1 to S6 = Selected)
regime	selection regime (selected or control)
batch	batch (1 to 6)
metabolite	name of the metabolite
mode	positive or negative mode of quantification
CV	coefficient of variation; metabolites with CV > 30% have been discarded
R2	squared correlation with dilution factor, metabolites with R2 < 0.7 have been discarded
abundance	estimates of peak area (in arbitrary units) normalized to the sample protein content
outlier	removal of 6 samples based on robust PCA and removal of 32 metabolite-specific data points with Studentized residual higher than 3.46

## Sheet: Metabolite abundance
sample	diet	population	regime	batch	metabolite	mode	CV	R2	abundance	outlier
1	standard	S1	selected	1	1-AMINOCYCLOPROPANECARBOXYLATE	positive	2.64383	0.982563	927312	no
1	standard	S1	selected	1	1-METHYLADENOSINE	positive	6.51798	0.968773	337359	no
1	standard	S1	selected	1	2-AMINOISOBUTYRATE	positive	4.02217	0.998266	93372.1	no
1	standard	S1	selected	1	2-HYDROXYBUTYRATE	negative	6.80219	0.996918	1109.27	no
1	standard	S1	selected	1	2-HYDROXYGLUTARICACID	negative	3.39074	0.957142	2.01258e+06	no
1	standard	S1	selected	1	2-OXOBUTANOATE	positive	6.38899	0.966734	12107.2	no
1	standard	S1	selected	1	2-PHOSPHOGLYCERATE/3-PHOSPHOGLYCERATE	negative	11.8719	0.979767	10730.6	no
1	standard	S1	selected	1	3-HYDROXYGLUTARICACID	negative	3.59847	0.951177	196505	no
1	standard	S1	selected	1	4-ACETAMIDOBUTANOATE	positive	13.4253	0.701828	13094.1	no
1	standard	S1	selected	1	4-GUANIDINOBUTANOATE	positive	4.83931	0.968569	579598	no
1	standard	S1	selected	1	4-HYDROXYBENZOATE	negative	2.96028	0.995392	13575.4	no
1	standard	S1	selected	1	4-HYDROXY-PROLINE	positive	3.20666	0.987521	128948	no
1	standard	S1	selected	1	5-AMINOLEVULINATE	positive	3.1579	0.935266	21228.9	no
1	standard	S1	selected	1	5'-DEOXYADENOSINE	positive	4.70962	0.942845	14019	no
1	standard	S1	selected	1	ACETYLCARNITINE	positive	5.14977	0.937653	3.14394e+07	no
1	standard	S1	selected	1	ACETYLCHOLINE	positive	4.6645	0.882923	4128.17	no
1	standard	S1	selected	1	ADENOSINE	negative	4.0551	0.998163	4404.64	no
1	standard	S1	selected	1	ADENOSINE 3',5'-CYCLIC PHOSPHATE	positive	9.65798	0.990168	4665.48	no
1	standard	S1	selected	1	ADP	negative	3.86947	0.996773	32149.9	no
1	standard	S1	selected	1	AGMATINE	positive	3.10531	0.997734	33420.7	no
1	standard	S1	selected	1	AICAR	positive	8.39837	0.979612	9329.85	no
1	standard	S1	selected	1	ALANINE	positive	1.10536	0.96958	8.59575e+06	no
1	standard	S1	selected	1	ALLANTOIN	negative	10.843	0.99028	16668.7	no
1	standard	S1	selected	1	ALPHA-KETOGLUTARATE	negative	4.10742	0.915094	122833	no
1	standard	S1	selected	1	AMINOADIPATE	positive	1.24997	0.989674	159359	no
1	standard	S1	selected	1	AMP	negative	12.2929	0.818293	425320	no
1	standard	S1	selected	1	ANTHRANILATE	negative	5.77796	0.980381	1465.37	no
1	standard	S1	selected	1	ARGININE	positive	3.7177	0.89973	3.77462e+07	no
1	standard	S1	selected	1	ASPARAGINE	positive	1.82875	0.961209	733250	no
1	standard	S1	selected	1	ASPARTATE	negative	4.34474	0.967865	15751.9	no
1	standard	S1	selected	1	ATP	negative	2.69585	0.991665	5685.48	no
1	standard	S1	selected	1	BETA-ALANINE/SARCOSINE	positive	1.65492	0.965387	2.08266e+06	no
1	standard	S1	selected	1	BETAINE	positive	4.15815	0.961172	2.49062e+07	no
1	standard	S1	selected	1	BIOTIN	positive	7.33958	0.944508	57348.2	no
1	standard	S1	selected	1	BUTYRYLCARNITINE	positive	1.74931	0.980373	458708	no
1	standard	S1	selected	1	CADAVERINE	positive	3.16215	0.983042	7646.74	no
1	standard	S1	selected	1	CARNITINE	positive	3.25757	0.961979	6.08001e+06	no
1	standard	S1	selected	1	CARNOSINE	positive	4.97235	0.973791	28927.7	no
1	standard	S1	selected	1	CDP-ETHANOLAMINE	positive	3.00068	0.997818	6730.21	no
1	standard	S1	selected	1	CHOLINE	positive	1.27513	0.933878	4.47255e+07	no
1	standard	S1	selected	1	CITICOLINE	negative	6.19814	0.891831	1525.18	no
1	standard	S1	selected	1	CITRATE	negative	6.36245	0.972038	1.22692e+06	no
1	standard	S1	selected	1	CITRULLINE	positive	0.849726	0.9866	83682.6	no
1	standard	S1	selected	1	CREATINE	positive	5.08306	0.984572	22733.8	no
1	standard	S1	selected	1	CYSTATHIONINE	negative	3.38632	0.930039	6405.03	no
1	standard	S1	selected	1	CYSTINE	positive	2.93485	0.981524	2578.35	no
1	standard	S1	selected	1	CYTIDINE	negative	12.8067	0.952883	518.962	no
1	standard	S1	selected	1	CYTIDINE 2',3'-CYCLIC PHOSPHATE	positive	3.51089	0.972865	12330.1	no
1	standard	S1	selected	1	DECANOYLCARNITINE	positive	5.87293	0.992885	135735	no
1	standard	S1	selected	1	DEOXYADENOSINE	positive	14.1942	0.863567	2968.05	no
1	standard	S1	selected	1	DEOXYCARNITINE	positive	4.083	0.993427	2.30137e+06	no
1	standard	S1	selected	1	DEOXYGUANOSINE	positive	11.6859	0.992441	14718.6	no
1	standard	S1	selected	1	DEOXYGUANOSINE-MONOPHOSPHATE	negative	8.83365	0.987558	33562.4	no
1	standard	S1	selected	1	DIHYDROOROTATE	negative	3.67797	0.998664	11141.5	no
1	standard	S1	selected	1	DIHYDROURACIL	positive	27.8845	0.718522	11034.4	no
1	standard	S1	selected	1	DIMETHYLARGININE (SDMA/ADMA)	positive	5.75593	0.994784	3.39601e+06	no
1	standard	S1	selected	1	DIMETHYLGLYCINE	positive	3.24582	0.970875	70640.5	no
1	standard	S1	selected	1	ETHANOLAMINE	positive	2.27239	0.974386	769663	no
1	standard	S1	selected	1	FAD	positive	2.0223	0.99978	11747	no
1	standard	S1	selected	1	FRUCTOSE6-PHOSPHATE	negative	11.2539	0.987296	44092.3	no
1	standard	S1	selected	1	GAMMA-AMINOBUTYRATE	positive	2.18979	0.922863	236409	no
1	standard	S1	selected	1	GLUCONATE	negative	5.61462	0.998403	71953	no
1	standard	S1	selected	1	GLUCOSAMINE	positive	5.92722	0.996783	11897.6	no
1	standard	S1	selected	1	GLUCOSE6-PHOSPHATE	negative	3.26338	0.991339	92564.4	no
1	standard	S1	selected	1	GLUCURONATE	negative	12.6848	0.893955	604.98	no
1	standard	S1	selected	1	GLUTAMATE	positive	2.0412	0.979122	3.16825e+06	no
1	standard	S1	selected	1	GLUTAMINE	positive	1.26545	0.892647	2.16876e+07	no
1	standard	S1	selected	1	GLUTARATE	negative	8.47739	0.983211	1008.56	no
1	standard	S1	selected	1	GLUTARYLCARNITINE	positive	7.08351	0.994183	23624.3	no
1	standard	S1	selected	1	GLUTATHIONEOXIDIZED	negative	16.3503	0.882416	546.09	no
1	standard	S1	selected	1	GLUTATHIONEREDUCED	negative	8.75007	0.994205	112610	no
1	standard	S1	selected	1	GLYCERATE	negative	6.17956	0.991753	1323.54	no
1	standard	S1	selected	1	GLYCEROL	negative	9.1584	0.969708	945.746	no
1	standard	S1	selected	1	GLYCEROL3-PHOSPHATE	negative	2.6791	0.995775	238042	no
1	standard	S1	selected	1	GLYCINE	positive	2.25939	0.992261	112325	no
1	standard	S1	selected	1	GLYCOCHENODEOXYCHOLATE	positive	3.45039	0.969661	11894.7	no
1	standard	S1	selected	1	GUANINE	positive	3.50724	0.994639	52238.2	no
1	standard	S1	selected	1	GUANOSINE	negative	5.39025	0.998134	48882.1	no
1	standard	S1	selected	1	GUANOSINEDIPHOSPHATEMANNOSE	positive	4.95456	0.998859	3432.22	no
1	standard	S1	selected	1	GUANOSINEMONOPHOSPHATE	negative	7.61826	0.97537	12365.9	no
1	standard	S1	selected	1	HEXANOYLCARNITINE	positive	4.63593	0.949913	3833.1	no
1	standard	S1	selected	1	HEXOSEINCLUDINGALPHA-GLUCOSE	negative	9.08622	0.987942	20448.8	no
1	standard	S1	selected	1	HISTAMINE	positive	7.61811	0.989616	109550	no
1	standard	S1	selected	1	HISTIDINE	positive	2.85038	0.92865	1.131e+08	no
1	standard	S1	selected	1	HISTIDINOL	positive	6.2176	0.994092	33659	no
1	standard	S1	selected	1	HOMOGENTISATE	negative	3.52981	0.996812	8698.17	no
1	standard	S1	selected	1	HYDROXYKYNURENINE	negative	2.17442	0.995895	145814	no
1	standard	S1	selected	1	HYDROXYPHENYLLACTATE	negative	12.2239	0.98861	1288.12	no
1	standard	S1	selected	1	HYPOTAURINE	positive	7.93475	0.948047	1891.41	no
1	standard	S1	selected	1	HYPOXANTHINE	negative	3.56388	0.99601	51406	no
1	standard	S1	selected	1	INOSINE	positive	4.70505	0.787309	1.24833e+07	no
1	standard	S1	selected	1	INOSINEMONOPHOSPHATE	negative	13.0245	0.969306	20006.9	no
1	standard	S1	selected	1	ISOCITRATE	negative	12.5076	0.98073	954.439	no
1	standard	S1	selected	1	ISOLEUCINE	positive	1.44024	0.996218	1.18407e+07	no
1	standard	S1	selected	1	ISOVALERYLCARNITINE	positive	1.97816	0.994117	25560.3	no
1	standard	S1	selected	1	KYNURENATE	positive	4.63106	0.969743	6.20132e+06	no
1	standard	S1	selected	1	KYNURENINE	positive	4.83891	0.97675	509152	no
1	standard	S1	selected	1	LACTATE	negative	2.38898	0.981062	29547.1	no
1	standard	S1	selected	1	LAUROYLCARNITINE	positive	4.80777	0.992278	128608	no
1	standard	S1	selected	1	LEUCINE	positive	0.914535	0.988688	9.30421e+06	no
1	standard	S1	selected	1	LYSINE	positive	2.48153	0.989464	2.58859e+07	no
1	standard	S1	selected	1	MALATE	negative	2.33375	0.965523	1.89991e+06	no
1	standard	S1	selected	1	MALONATE	negative	4.97753	0.973044	2187.89	no
1	standard	S1	selected	1	MANNOSE/ALLOSE/FRUCTOSE/MYOINOSITOL	positive	4.39415	0.960107	1.10349e+06	no
1	standard	S1	selected	1	METHIONINE	positive	2.50964	0.997026	1.54989e+06	no
1	standard	S1	selected	1	METHYLGUANIDINE	positive	4.50155	0.976561	7495.56	no
1	standard	S1	selected	1	METHYLTHIOADENOSINE	positive	10.4978	0.923778	2.46995e+06	no
1	standard	S1	selected	1	MYRISTOYLCARNITINE (TETRADECANOYLCARNITINE)	positive	4.29821	0.987743	1.10521e+07	no
1	standard	S1	selected	1	N,N,N-TRIMETHYLLYSINE	positive	2.96125	0.997907	4.55234e+06	no
1	standard	S1	selected	1	N-ACETYLALANINE	negative	6.90539	0.994657	5433.34	no
1	standard	S1	selected	1	N-ACETYLASPARTATE	negative	4.52161	0.941825	61639.1	no
1	standard	S1	selected	1	N-ACETYLGLUTAMATE	negative	4.70827	0.992684	8344.15	no
1	standard	S1	selected	1	N-ACETYLLEUCINE	positive	8.46368	0.751032	34020.3	no
1	standard	S1	selected	1	N-ACETYLMANNOSAMINE	positive	4.33809	0.987841	89636.3	no
1	standard	S1	selected	1	N-ACETYLNEURAMINATE	positive	5.34464	0.994029	117368	no
1	standard	S1	selected	1	N-ACETYLPUTRESCINE	positive	2.7213	0.896087	101889	no
1	standard	S1	selected	1	N-ACETYLSERINE	positive	6.31543	0.949701	8825.92	no
1	standard	S1	selected	1	NAD	positive	3.86624	0.997914	59726.3	no
1	standard	S1	selected	1	NADP	negative	9.53442	0.956238	3642.37	no
1	standard	S1	selected	1	N-ALPHA-ACETYLLYSINE	positive	2.75454	0.998835	717493	no
1	standard	S1	selected	1	N-FORMYLMETHIONINE	negative	6.5645	0.986411	377.339	no
1	standard	S1	selected	1	NICOTINAMIDE	positive	10.168	0.715895	181905	no
1	standard	S1	selected	1	NICOTINATE	negative	3.73541	0.993781	15606.4	no
1	standard	S1	selected	1	NICOTINICACIDADENINEDINUCLEOTIDEPHOSPHATE	negative	11.7426	0.971464	658.135	no
1	standard	S1	selected	1	N-METHYLASPARTATE	positive	1.6169	0.916035	111198	no
1	standard	S1	selected	1	O-ACETYLSERINE	positive	11.441	0.948849	2480.22	no
1	standard	S1	selected	1	OCTANOYLCARNITINE	positive	5.28685	0.910404	1571.49	no
1	standard	S1	selected	1	OPHTHALMATE	positive	5.17368	0.997821	19079	no
1	standard	S1	selected	1	OROTATE	negative	8.18571	0.967888	9084.86	no
1	standard	S1	selected	1	OXALATE	negative	2.3662	0.981717	1.66025e+06	no
1	standard	S1	selected	1	OXOPROLINE	positive	2.65722	0.98427	2.24591e+06	no
1	standard	S1	selected	1	PALMITOYLCARNITINE	positive	2.62826	0.989051	6.27527e+06	no
1	standard	S1	selected	1	PANTOTHENATE	positive	3.85879	0.951562	410584	no
1	standard	S1	selected	1	PHENYLALANINE	positive	6.4202	0.998919	7.11419e+06	no
1	standard	S1	selected	1	PHOSPHOENOLPYRUVATE	negative	6.65946	0.975147	10182.5	no
1	standard	S1	selected	1	P-HYDROXYPHENYLACETATE	negative	2.92952	0.990558	11258.9	no
1	standard	S1	selected	1	PIPECOLATE	negative	1.72606	0.993258	719187	no
1	standard	S1	selected	1	PROLINE	positive	1.34364	0.82546	4.36064e+07	no
1	standard	S1	selected	1	PROPIOYLCARNITINE	positive	4.09838	0.976027	1.47261e+06	no
1	standard	S1	selected	1	PUTRESCINE	positive	3.81646	0.98541	393717	no
1	standard	S1	selected	1	PYRIDOXAL	negative	5.51817	0.938008	2220.51	no
1	standard	S1	selected	1	PYRIDOXAMINE	positive	1.43273	0.797517	49728.9	no
1	standard	S1	selected	1	RIBOFLAVIN	positive	6.3337	0.959595	59564.6	no
1	standard	S1	selected	1	RIBOSE5-PHOSPHATE	negative	9.96598	0.986518	10864.8	no
1	standard	S1	selected	1	RIBULOSE 1,5-BISPHOSPHATE	negative	6.19856	0.840664	29.5829	no
1	standard	S1	selected	1	S-ADENOSYLHOMOCYSTEINE	positive	2.43868	0.991869	120881	no
1	standard	S1	selected	1	S-ADENOSYLMETHIONINE	positive	5.01885	0.94819	10056.4	no
1	standard	S1	selected	1	SALSOLINOL	positive	8.48168	0.889627	211667	no
1	standard	S1	selected	1	SERINE	positive	1.03382	0.995795	548076	no
1	standard	S1	selected	1	SORBITOL/MANNITOL	positive	4.98076	0.993142	1.64413e+06	no
1	standard	S1	selected	1	STEAROYLCARNITINE	positive	3.61492	0.991219	1.09336e+06	no
1	standard	S1	selected	1	SUCCINATE	negative	3.93701	0.983874	46026.6	no
1	standard	S1	selected	1	TAURINE	positive	4.07344	0.991803	89176.4	no
1	standard	S1	selected	1	THIAMINE	positive	3.94804	0.981098	323594	no
1	standard	S1	selected	1	THREONINE	negative	1.86498	0.996876	41578.7	no
1	standard	S1	selected	1	THYMIDINE-MONOPHOSPHATE	negative	11.8831	0.979128	1047.8	no
1	standard	S1	selected	1	TRIGONELLINE	positive	4.17437	0.986554	79141.4	no
1	standard	S1	selected	1	TRYPTOPHAN	positive	4.21367	0.992869	1.15621e+06	no
1	standard	S1	selected	1	TRYPTOPHANAMIDE	positive	12.7045	0.986611	1513.72	no
1	standard	S1	selected	1	TYRAMINE	positive	4.43553	0.933258	29113.8	no
1	standard	S1	selected	1	TYROSINE	positive	4.34638	0.980333	2.33069e+06	no
1	standard	S1	selected	1	URACIL	negative	2.37038	0.996693	95873.9	no
1	standard	S1	selected	1	URATE	negative	3.03047	0.97231	1.21659e+06	no
1	standard	S1	selected	1	UREIDOPROPIONATE	negative	12.0194	0.964839	499.856	no
1	standard	S1	selected	1	URIDINE	negative	4.83463	0.991828	225671	no
1	standard	S1	selected	1	URIDINEDIPHOSPHATEGLUCURONICACID	negative	6.59688	0.996011	1685.17	no
1	standard	S1	selected	1	URIDINEDIPHOSPHATEHEXOSE	negative	6.56737	0.978801	11884.3	no
1	standard	S1	selected	1	URIDINEDIPHOSPHATE-N-ACETYLHEXOSAMINE	negative	8.88675	0.990971	17909.9	no
1	standard	S1	selected	1	URIDINEMONOPHOSPHATE	negative	13.4125	0.980079	1472.81	no
1	standard	S1	selected	1	UROCANATE	negative	2.32879	0.993683	12505.5	no
1	standard	S1	selected	1	VALINE	positive	3.07597	0.962912	5.38365e+06	no
1	standard	S1	selected	1	XANTHINE	negative	2.28995	0.987008	145930	no
1	standard	S1	selected	1	XANTHOSINE	positive	8.75672	0.933303	4363.58	no
1	standard	S1	selected	1	XANTHURENATE	negative	5.90189	0.997517	65966.3	no
2	standard	C1	control	1	1-AMINOCYCLOPROPANECARBOXYLATE	positive	2.64383	0.982563	1.12926e+06	no
2	standard	C1	control	1	1-METHYLADENOSINE	positive	6.51798	0.968773	376443	no
2	standard	C1	control	1	2-AMINOISOBUTYRATE	positive	4.02217	0.998266	90727.5	no
2	standard	C1	control	1	2-HYDROXYBUTYRATE	negative	6.80219	0.996918	1359.09	no
2	standard	C1	control	1	2-HYDROXYGLUTARICACID	negative	3.39074	0.957142	1.89302e+06	no
2	standard	C1	control	1	2-OXOBUTANOATE	positive	6.38899	0.966734	11712.9	no
2	standard	C1	control	1	2-PHOSPHOGLYCERATE/3-PHOSPHOGLYCERATE	negative	11.8719	0.979767	11682.7	no
2	standard	C1	control	1	3-HYDROXYGLUTARICACID	negative	3.59847	0.951177	188516	no
2	standard	C1	control	1	4-ACETAMIDOBUTANOATE	positive	13.4253	0.701828	7760.12	yes
2	standard	C1	control	1	4-GUANIDINOBUTANOATE	positive	4.83931	0.968569	711541	no
2	standard	C1	control	1	4-HYDROXYBENZOATE	negative	2.96028	0.995392	23554.4	no
2	standard	C1	control	1	4-HYDROXY-PROLINE	positive	3.20666	0.987521	38335.7	no
2	standard	C1	control	1	5-AMINOLEVULINATE	positive	3.1579	0.935266	22727.2	no
2	standard	C1	control	1	5'-DEOXYADENOSINE	positive	4.70962	0.942845	22475.8	no
2	standard	C1	control	1	ACETYLCARNITINE	positive	5.14977	0.937653	3.29844e+07	no
2	standard	C1	control	1	ACETYLCHOLINE	positive	4.6645	0.882923	5300.87	no
2	standard	C1	control	1	ADENOSINE	negative	4.0551	0.998163	9562.41	no
2	standard	C1	control	1	ADENOSINE 3',5'-CYCLIC PHOSPHATE	positive	9.65798	0.990168	3868.37	no
2	standard	C1	control	1	ADP	negative	3.86947	0.996773	48295	no
2	standard	C1	control	1	AGMATINE	positive	3.10531	0.997734	17927.3	no
2	standard	C1	control	1	AICAR	positive	8.39837	0.979612	6473.44	no
2	standard	C1	control	1	ALANINE	positive	1.10536	0.96958	8.76111e+06	no
2	standard	C1	control	1	ALLANTOIN	negative	10.843	0.99028	4350.09	no
2	standard	C1	control	1	ALPHA-KETOGLUTARATE	negative	4.10742	0.915094	121320	no
2	standard	C1	control	1	AMINOADIPATE	positive	1.24997	0.989674	180818	no
2	standard	C1	control	1	AMP	negative	12.2929	0.818293	575383	no
2	standard	C1	control	1	ANTHRANILATE	negative	5.77796	0.980381	1026.08	no
2	standard	C1	control	1	ARGININE	positive	3.7177	0.89973	3.50759e+07	no
2	standard	C1	control	1	ASPARAGINE	positive	1.82875	0.961209	653001	no
2	standard	C1	control	1	ASPARTATE	negative	4.34474	0.967865	25313.8	no
2	standard	C1	control	1	ATP	negative	2.69585	0.991665	10770.8	no
2	standard	C1	control	1	BETA-ALANINE/SARCOSINE	positive	1.65492	0.965387	1.91788e+06	no
2	standard	C1	control	1	BETAINE	positive	4.15815	0.961172	1.89147e+07	no
2	standard	C1	control	1	BIOTIN	positive	7.33958	0.944508	53557.1	no
2	standard	C1	control	1	BUTYRYLCARNITINE	positive	1.74931	0.980373	693220	no
2	standard	C1	control	1	CADAVERINE	positive	3.16215	0.983042	4566.24	no
2	standard	C1	control	1	CARNITINE	positive	3.25757	0.961979	5.6577e+06	no
2	standard	C1	control	1	CARNOSINE	positive	4.97235	0.973791	29342.7	no
2	standard	C1	control	1	CDP-ETHANOLAMINE	positive	3.00068	0.997818	7012.72	no
2	standard	C1	control	1	CHOLINE	positive	1.27513	0.933878	3.33475e+07	no
2	standard	C1	control	1	CITICOLINE	negative	6.19814	0.891831	1156.43	no
2	standard	C1	control	1	CITRATE	negative	6.36245	0.972038	2.71263e+06	no
2	standard	C1	control	1	CITRULLINE	positive	0.849726	0.9866	95798	no
2	standard	C1	control	1	CREATINE	positive	5.08306	0.984572	95073.6	no
2	standard	C1	control	1	CYSTATHIONINE	negative	3.38632	0.930039	6298.12	no
2	standard	C1	control	1	CYSTINE	positive	2.93485	0.981524	1228.87	no
2	standard	C1	control	1	CYTIDINE	negative	12.8067	0.952883	574.07	no
2	standard	C1	control	1	CYTIDINE 2',3'-CYCLIC PHOSPHATE	positive	3.51089	0.972865	10101.7	no
2	standard	C1	control	1	DECANOYLCARNITINE	positive	5.87293	0.992885	120651	no
2	standard	C1	control	1	DEOXYADENOSINE	positive	14.1942	0.863567	4696.71	no
2	standard	C1	control	1	DEOXYCARNITINE	positive	4.083	0.993427	2.99397e+06	no
2	standard	C1	control	1	DEOXYGUANOSINE	positive	11.6859	0.992441	45683.4	no
2	standard	C1	control	1	DEOXYGUANOSINE-MONOPHOSPHATE	negative	8.83365	0.987558	45456.7	no
2	standard	C1	control	1	DIHYDROOROTATE	negative	3.67797	0.998664	12001.7	no
2	standard	C1	control	1	DIHYDROURACIL	positive	27.8845	0.718522	4210.02	no
2	standard	C1	control	1	DIMETHYLARGININE (SDMA/ADMA)	positive	5.75593	0.994784	4.18632e+06	no
2	standard	C1	control	1	DIMETHYLGLYCINE	positive	3.24582	0.970875	96441.1	no
2	standard	C1	control	1	ETHANOLAMINE	positive	2.27239	0.974386	766952	no
2	standard	C1	control	1	FAD	positive	2.0223	0.99978	10556.8	no
2	standard	C1	control	1	FRUCTOSE6-PHOSPHATE	negative	11.2539	0.987296	48407.7	no
2	standard	C1	control	1	GAMMA-AMINOBUTYRATE	positive	2.18979	0.922863	273006	no
2	standard	C1	control	1	GLUCONATE	negative	5.61462	0.998403	136652	no
2	standard	C1	control	1	GLUCOSAMINE	positive	5.92722	0.996783	11277	no
2	standard	C1	control	1	GLUCOSE6-PHOSPHATE	negative	3.26338	0.991339	136226	no
2	standard	C1	control	1	GLUCURONATE	negative	12.6848	0.893955	1308.8	no
2	standard	C1	control	1	GLUTAMATE	positive	2.0412	0.979122	3.52481e+06	no
2	standard	C1	control	1	GLUTAMINE	positive	1.26545	0.892647	1.85597e+07	no
2	standard	C1	control	1	GLUTARATE	negative	8.47739	0.983211	2483.58	no
2	standard	C1	control	1	GLUTARYLCARNITINE	positive	7.08351	0.994183	25911.2	no
2	standard	C1	control	1	GLUTATHIONEOXIDIZED	negative	16.3503	0.882416	870.122	no
2	standard	C1	control	1	GLUTATHIONEREDUCED	negative	8.75007	0.994205	148258	no
2	standard	C1	control	1	GLYCERATE	negative	6.17956	0.991753	1377.78	no
2	standard	C1	control	1	GLYCEROL	negative	9.1584	0.969708	475.275	no
2	standard	C1	control	1	GLYCEROL3-PHOSPHATE	negative	2.6791	0.995775	294837	no
2	standard	C1	control	1	GLYCINE	positive	2.25939	0.992261	146058	no
2	standard	C1	control	1	GLYCOCHENODEOXYCHOLATE	positive	3.45039	0.969661	12943.6	no
2	standard	C1	control	1	GUANINE	positive	3.50724	0.994639	152418	no
2	standard	C1	control	1	GUANOSINE	negative	5.39025	0.998134	27715	no
2	standard	C1	control	1	GUANOSINEDIPHOSPHATEMANNOSE	positive	4.95456	0.998859	3275.03	no
2	standard	C1	control	1	GUANOSINEMONOPHOSPHATE	negative	7.61826	0.97537	13227	no
2	standard	C1	control	1	HEXANOYLCARNITINE	positive	4.63593	0.949913	14330.3	no
2	standard	C1	control	1	HEXOSEINCLUDINGALPHA-GLUCOSE	negative	9.08622	0.987942	15168.7	no
2	standard	C1	control	1	HISTAMINE	positive	7.61811	0.989616	85946.7	no
2	standard	C1	control	1	HISTIDINE	positive	2.85038	0.92865	1.15815e+08	no
2	standard	C1	control	1	HISTIDINOL	positive	6.2176	0.994092	26583.1	no
2	standard	C1	control	1	HOMOGENTISATE	negative	3.52981	0.996812	5626.89	no
2	standard	C1	control	1	HYDROXYKYNURENINE	negative	2.17442	0.995895	97795.9	no
2	standard	C1	control	1	HYDROXYPHENYLLACTATE	negative	12.2239	0.98861	1578.11	no
2	standard	C1	control	1	HYPOTAURINE	positive	7.93475	0.948047	1511.7	no
2	standard	C1	control	1	HYPOXANTHINE	negative	3.56388	0.99601	28702.6	no
2	standard	C1	control	1	INOSINE	positive	4.70505	0.787309	7.51252e+06	no
2	standard	C1	control	1	INOSINEMONOPHOSPHATE	negative	13.0245	0.969306	23722.8	no
2	standard	C1	control	1	ISOCITRATE	negative	12.5076	0.98073	1806.24	no
2	standard	C1	control	1	ISOLEUCINE	positive	1.44024	0.996218	1.03801e+07	no
2	standard	C1	control	1	ISOVALERYLCARNITINE	positive	1.97816	0.994117	40201.8	no
2	standard	C1	control	1	KYNURENATE	positive	4.63106	0.969743	3.24021e+06	no
2	standard	C1	control	1	KYNURENINE	positive	4.83891	0.97675	332949	no
2	standard	C1	control	1	LACTATE	negative	2.38898	0.981062	31123.9	no
2	standard	C1	control	1	LAUROYLCARNITINE	positive	4.80777	0.992278	225129	no
2	standard	C1	control	1	LEUCINE	positive	0.914535	0.988688	8.26799e+06	no
2	standard	C1	control	1	LYSINE	positive	2.48153	0.989464	2.20307e+07	no
2	standard	C1	control	1	MALATE	negative	2.33375	0.965523	1.8696e+06	no
2	standard	C1	control	1	MALONATE	negative	4.97753	0.973044	2080.89	no
2	standard	C1	control	1	MANNOSE/ALLOSE/FRUCTOSE/MYOINOSITOL	positive	4.39415	0.960107	1.09102e+06	no
2	standard	C1	control	1	METHIONINE	positive	2.50964	0.997026	1.7631e+06	no
2	standard	C1	control	1	METHYLGUANIDINE	positive	4.50155	0.976561	13264.7	no
2	standard	C1	control	1	METHYLTHIOADENOSINE	positive	10.4978	0.923778	1.91155e+06	no
2	standard	C1	control	1	MYRISTOYLCARNITINE (TETRADECANOYLCARNITINE)	positive	4.29821	0.987743	9.31566e+06	no
2	standard	C1	control	1	N,N,N-TRIMETHYLLYSINE	positive	2.96125	0.997907	5.6561e+06	no
2	standard	C1	control	1	N-ACETYLALANINE	negative	6.90539	0.994657	5103.81	no
2	standard	C1	control	1	N-ACETYLASPARTATE	negative	4.52161	0.941825	59060.2	no
2	standard	C1	control	1	N-ACETYLGLUTAMATE	negative	4.70827	0.992684	7878.58	no
2	standard	C1	control	1	N-ACETYLLEUCINE	positive	8.46368	0.751032	40488.9	no
2	standard	C1	control	1	N-ACETYLMANNOSAMINE	positive	4.33809	0.987841	164253	no
2	standard	C1	control	1	N-ACETYLNEURAMINATE	positive	5.34464	0.994029	58960.8	no
2	standard	C1	control	1	N-ACETYLPUTRESCINE	positive	2.7213	0.896087	99289.9	no
2	standard	C1	control	1	N-ACETYLSERINE	positive	6.31543	0.949701	11638.4	no
2	standard	C1	control	1	NAD	positive	3.86624	0.997914	79243.6	no
2	standard	C1	control	1	NADP	negative	9.53442	0.956238	3843.14	no
2	standard	C1	control	1	N-ALPHA-ACETYLLYSINE	positive	2.75454	0.998835	710306	no
2	standard	C1	control	1	N-FORMYLMETHIONINE	negative	6.5645	0.986411	524.295	no
2	standard	C1	control	1	NICOTINAMIDE	positive	10.168	0.715895	216322	no
2	standard	C1	control	1	NICOTINATE	negative	3.73541	0.993781	11347.1	no
2	standard	C1	control	1	NICOTINICACIDADENINEDINUCLEOTIDEPHOSPHATE	negative	11.7426	0.971464	774.413	no
2	standard	C1	control	1	N-METHYLASPARTATE	positive	1.6169	0.916035	97670.6	no
2	standard	C1	control	1	O-ACETYLSERINE	positive	11.441	0.948849	1811.23	no
2	standard	C1	control	1	OCTANOYLCARNITINE	positive	5.28685	0.910404	3728.12	no
2	standard	C1	control	1	OPHTHALMATE	positive	5.17368	0.997821	20588.5	no
2	standard	C1	control	1	OROTATE	negative	8.18571	0.967888	9088.87	no
2	standard	C1	control	1	OXALATE	negative	2.3662	0.981717	1.7262e+06	no
2	standard	C1	control	1	OXOPROLINE	positive	2.65722	0.98427	1.50576e+06	no
2	standard	C1	control	1	PALMITOYLCARNITINE	positive	2.62826	0.989051	3.74374e+06	no
2	standard	C1	control	1	PANTOTHENATE	positive	3.85879	0.951562	295413	no
2	standard	C1	control	1	PHENYLALANINE	positive	6.4202	0.998919	7.00493e+06	no
2	standard	C1	control	1	PHOSPHOENOLPYRUVATE	negative	6.65946	0.975147	11249.8	no
2	standard	C1	control	1	P-HYDROXYPHENYLACETATE	negative	2.92952	0.990558	8679.1	no
2	standard	C1	control	1	PIPECOLATE	negative	1.72606	0.993258	448548	no
2	standard	C1	control	1	PROLINE	positive	1.34364	0.82546	3.85509e+07	no
2	standard	C1	control	1	PROPIOYLCARNITINE	positive	4.09838	0.976027	1.67488e+06	no
2	standard	C1	control	1	PUTRESCINE	positive	3.81646	0.98541	295778	no
2	standard	C1	control	1	PYRIDOXAL	negative	5.51817	0.938008	2113.02	no
2	standard	C1	control	1	PYRIDOXAMINE	positive	1.43273	0.797517	41066.9	no
2	standard	C1	control	1	RIBOFLAVIN	positive	6.3337	0.959595	154923	no
2	standard	C1	control	1	RIBOSE5-PHOSPHATE	negative	9.96598	0.986518	7460.08	no
2	standard	C1	control	1	RIBULOSE 1,5-BISPHOSPHATE	negative	6.19856	0.840664	66.1238	no
2	standard	C1	control	1	S-ADENOSYLHOMOCYSTEINE	positive	2.43868	0.991869	144087	no
2	standard	C1	control	1	S-ADENOSYLMETHIONINE	positive	5.01885	0.94819	6361.76	no
2	standard	C1	control	1	SALSOLINOL	positive	8.48168	0.889627	138508	no
2	standard	C1	control	1	SERINE	positive	1.03382	0.995795	383312	no
2	standard	C1	control	1	SORBITOL/MANNITOL	positive	4.98076	0.993142	1.52518e+06	no
2	standard	C1	control	1	STEAROYLCARNITINE	positive	3.61492	0.991219	893098	no
2	standard	C1	control	1	SUCCINATE	negative	3.93701	0.983874	46676.1	no
2	standard	C1	control	1	TAURINE	positive	4.07344	0.991803	151298	no
2	standard	C1	control	1	THIAMINE	positive	3.94804	0.981098	282994	no
2	standard	C1	control	1	THREONINE	negative	1.86498	0.996876	45414.9	no
2	standard	C1	control	1	THYMIDINE-MONOPHOSPHATE	negative	11.8831	0.979128	1128.27	no
2	standard	C1	control	1	TRIGONELLINE	positive	4.17437	0.986554	72904.3	no
2	standard	C1	control	1	TRYPTOPHAN	positive	4.21367	0.992869	830101	no
2	standard	C1	control	1	TRYPTOPHANAMIDE	positive	12.7045	0.986611	2927.55	no
2	standard	C1	control	1	TYRAMINE	positive	4.43553	0.933258	12859.5	no
2	standard	C1	control	1	TYROSINE	positive	4.34638	0.980333	1.56109e+06	no
2	standard	C1	control	1	URACIL	negative	2.37038	0.996693	88089.8	no
2	standard	C1	control	1	URATE	negative	3.03047	0.97231	1.03462e+06	no
2	standard	C1	control	1	UREIDOPROPIONATE	negative	12.0194	0.964839	865.363	no
2	standard	C1	control	1	URIDINE	negative	4.83463	0.991828	204423	no
2	standard	C1	control	1	URIDINEDIPHOSPHATEGLUCURONICACID	negative	6.59688	0.996011	1565.4	no
2	standard	C1	control	1	URIDINEDIPHOSPHATEHEXOSE	negative	6.56737	0.978801	33707.5	no
2	standard	C1	control	1	URIDINEDIPHOSPHATE-N-ACETYLHEXOSAMINE	negative	8.88675	0.990971	21346.8	no
2	standard	C1	control	1	URIDINEMONOPHOSPHATE	negative	13.4125	0.980079	4577.43	no
2	standard	C1	control	1	UROCANATE	negative	2.32879	0.993683	21711.9	no
2	standard	C1	control	1	VALINE	positive	3.07597	0.962912	5.48745e+06	no
2	standard	C1	control	1	XANTHINE	negative	2.28995	0.987008	115813	no
2	standard	C1	control	1	XANTHOSINE	positive	8.75672	0.933303	7714.22	no
2	standard	C1	control	1	XANTHURENATE	negative	5.90189	0.997517	39161.8	no
3	standard	S2	selected	1	1-AMINOCYCLOPROPANECARBOXYLATE	positive	2.64383	0.982563	1.00265e+06	no
3	standard	S2	selected	1	1-METHYLADENOSINE	positive	6.51798	0.968773	265338	no
3	standard	S2	selected	1	2-AMINOISOBUTYRATE	positive	4.02217	0.998266	103100	no
3	standard	S2	selected	1	2-HYDROXYBUTYRATE	negative	6.80219	0.996918	1580.87	no
3	standard	S2	selected	1	2-HYDROXYGLUTARICACID	negative	3.39074	0.957142	1.94214e+06	no
3	standard	S2	selected	1	2-OXOBUTANOATE	positive	6.38899	0.966734	16741.4	no
3	standard	S2	selected	1	2-PHOSPHOGLYCERATE/3-PHOSPHOGLYCERATE	negative	11.8719	0.979767	9043.15	no
3	standard	S2	selected	1	3-HYDROXYGLUTARICACID	negative	3.59847	0.951177	186654	no
3	standard	S2	selected	1	4-ACETAMIDOBUTANOATE	positive	13.4253	0.701828	12596	no
3	standard	S2	selected	1	4-GUANIDINOBUTANOATE	positive	4.83931	0.968569	529847	no
3	standard	S2	selected	1	4-HYDROXYBENZOATE	negative	2.96028	0.995392	26169	no
3	standard	S2	selected	1	4-HYDROXY-PROLINE	positive	3.20666	0.987521	90366.5	no
3	standard	S2	selected	1	5-AMINOLEVULINATE	positive	3.1579	0.935266	20017.1	no
3	standard	S2	selected	1	5'-DEOXYADENOSINE	positive	4.70962	0.942845	29643.3	no
3	standard	S2	selected	1	ACETYLCARNITINE	positive	5.14977	0.937653	3.65437e+07	no
3	standard	S2	selected	1	ACETYLCHOLINE	positive	4.6645	0.882923	8302.49	no
3	standard	S2	selected	1	ADENOSINE	negative	4.0551	0.998163	8168.9	no
3	standard	S2	selected	1	ADENOSINE 3',5'-CYCLIC PHOSPHATE	positive	9.65798	0.990168	4800.01	no
3	standard	S2	selected	1	ADP	negative	3.86947	0.996773	40512.7	no
3	standard	S2	selected	1	AGMATINE	positive	3.10531	0.997734	31248.7	no
3	standard	S2	selected	1	AICAR	positive	8.39837	0.979612	6564.66	no
3	standard	S2	selected	1	ALANINE	positive	1.10536	0.96958	9.63334e+06	no
3	standard	S2	selected	1	ALLANTOIN	negative	10.843	0.99028	3424.1	no
3	standard	S2	selected	1	ALPHA-KETOGLUTARATE	negative	4.10742	0.915094	130528	no
3	standard	S2	selected	1	AMINOADIPATE	positive	1.24997	0.989674	169112	no
3	standard	S2	selected	1	AMP	negative	12.2929	0.818293	475440	no
3	standard	S2	selected	1	ANTHRANILATE	negative	5.77796	0.980381	1407.95	no
3	standard	S2	selected	1	ARGININE	positive	3.7177	0.89973	4.1115e+07	no
3	standard	S2	selected	1	ASPARAGINE	positive	1.82875	0.961209	642121	no
3	standard	S2	selected	1	ASPARTATE	negative	4.34474	0.967865	19422.3	no
3	standard	S2	selected	1	ATP	negative	2.69585	0.991665	6795.2	no
3	standard	S2	selected	1	BETA-ALANINE/SARCOSINE	positive	1.65492	0.965387	2.00561e+06	no
3	standard	S2	selected	1	BETAINE	positive	4.15815	0.961172	2.13833e+07	no
3	standard	S2	selected	1	BIOTIN	positive	7.33958	0.944508	69400.4	no
3	standard	S2	selected	1	BUTYRYLCARNITINE	positive	1.74931	0.980373	399292	no
3	standard	S2	selected	1	CADAVERINE	positive	3.16215	0.983042	9897.65	no
3	standard	S2	selected	1	CARNITINE	positive	3.25757	0.961979	6.1631e+06	no
3	standard	S2	selected	1	CARNOSINE	positive	4.97235	0.973791	25145.7	no
3	standard	S2	selected	1	CDP-ETHANOLAMINE	positive	3.00068	0.997818	7097.5	no
3	standard	S2	selected	1	CHOLINE	positive	1.27513	0.933878	4.15733e+07	no
3	standard	S2	selected	1	CITICOLINE	negative	6.19814	0.891831	2012.22	no
3	standard	S2	selected	1	CITRATE	negative	6.36245	0.972038	1.12254e+06	no
3	standard	S2	selected	1	CITRULLINE	positive	0.849726	0.9866	87377.4	no
3	standard	S2	selected	1	CREATINE	positive	5.08306	0.984572	51906.2	no
3	standard	S2	selected	1	CYSTATHIONINE	negative	3.38632	0.930039	6090.1	no
3	standard	S2	selected	1	CYSTINE	positive	2.93485	0.981524	5077.95	no
3	standard	S2	selected	1	CYTIDINE	negative	12.8067	0.952883	671.946	no
3	standard	S2	selected	1	CYTIDINE 2',3'-CYCLIC PHOSPHATE	positive	3.51089	0.972865	10628.4	no
3	standard	S2	selected	1	DECANOYLCARNITINE	positive	5.87293	0.992885	128615	no
3	standard	S2	selected	1	DEOXYADENOSINE	positive	14.1942	0.863567	3092.31	no
3	standard	S2	selected	1	DEOXYCARNITINE	positive	4.083	0.993427	2.02631e+06	no
3	standard	S2	selected	1	DEOXYGUANOSINE	positive	11.6859	0.992441	38492.1	no
3	standard	S2	selected	1	DEOXYGUANOSINE-MONOPHOSPHATE	negative	8.83365	0.987558	33773.2	no
3	standard	S2	selected	1	DIHYDROOROTATE	negative	3.67797	0.998664	18793.8	no
3	standard	S2	selected	1	DIHYDROURACIL	positive	27.8845	0.718522	4301.47	no
3	standard	S2	selected	1	DIMETHYLARGININE (SDMA/ADMA)	positive	5.75593	0.994784	2.82463e+06	no
3	standard	S2	selected	1	DIMETHYLGLYCINE	positive	3.24582	0.970875	47696	no
3	standard	S2	selected	1	ETHANOLAMINE	positive	2.27239	0.974386	702298	no
3	standard	S2	selected	1	FAD	positive	2.0223	0.99978	11668	no
3	standard	S2	selected	1	FRUCTOSE6-PHOSPHATE	negative	11.2539	0.987296	38500.4	no
3	standard	S2	selected	1	GAMMA-AMINOBUTYRATE	positive	2.18979	0.922863	298033	no
3	standard	S2	selected	1	GLUCONATE	negative	5.61462	0.998403	92039.2	no
3	standard	S2	selected	1	GLUCOSAMINE	positive	5.92722	0.996783	12389.8	no
3	standard	S2	selected	1	GLUCOSE6-PHOSPHATE	negative	3.26338	0.991339	119462	no
3	standard	S2	selected	1	GLUCURONATE	negative	12.6848	0.893955	758.261	no
3	standard	S2	selected	1	GLUTAMATE	positive	2.0412	0.979122	3.07796e+06	no
3	standard	S2	selected	1	GLUTAMINE	positive	1.26545	0.892647	18962790	no
3	standard	S2	selected	1	GLUTARATE	negative	8.47739	0.983211	2401.64	no
3	standard	S2	selected	1	GLUTARYLCARNITINE	positive	7.08351	0.994183	21162	no
3	standard	S2	selected	1	GLUTATHIONEOXIDIZED	negative	16.3503	0.882416	664.633	no
3	standard	S2	selected	1	GLUTATHIONEREDUCED	negative	8.75007	0.994205	74301.6	no
3	standard	S2	selected	1	GLYCERATE	negative	6.17956	0.991753	955.374	no
3	standard	S2	selected	1	GLYCEROL	negative	9.1584	0.969708	848.107	no
3	standard	S2	selected	1	GLYCEROL3-PHOSPHATE	negative	2.6791	0.995775	394588	no
3	standard	S2	selected	1	GLYCINE	positive	2.25939	0.992261	113566	no
3	standard	S2	selected	1	GLYCOCHENODEOXYCHOLATE	positive	3.45039	0.969661	9869.62	no
3	standard	S2	selected	1	GUANINE	positive	3.50724	0.994639	98000.8	no
3	standard	S2	selected	1	GUANOSINE	negative	5.39025	0.998134	43286.6	no
3	standard	S2	selected	1	GUANOSINEDIPHOSPHATEMANNOSE	positive	4.95456	0.998859	4000.41	no
3	standard	S2	selected	1	GUANOSINEMONOPHOSPHATE	negative	7.61826	0.97537	12151.8	no
3	standard	S2	selected	1	HEXANOYLCARNITINE	positive	4.63593	0.949913	1551.72	no
3	standard	S2	selected	1	HEXOSEINCLUDINGALPHA-GLUCOSE	negative	9.08622	0.987942	19238.3	no
3	standard	S2	selected	1	HISTAMINE	positive	7.61811	0.989616	72496.8	no
3	standard	S2	selected	1	HISTIDINE	positive	2.85038	0.92865	1.02129e+08	no
3	standard	S2	selected	1	HISTIDINOL	positive	6.2176	0.994092	32221.5	no
3	standard	S2	selected	1	HOMOGENTISATE	negative	3.52981	0.996812	9383.45	no
3	standard	S2	selected	1	HYDROXYKYNURENINE	negative	2.17442	0.995895	139670	no
3	standard	S2	selected	1	HYDROXYPHENYLLACTATE	negative	12.2239	0.98861	1705.1	no
3	standard	S2	selected	1	HYPOTAURINE	positive	7.93475	0.948047	3750.72	no
3	standard	S2	selected	1	HYPOXANTHINE	negative	3.56388	0.99601	41412.5	no
3	standard	S2	selected	1	INOSINE	positive	4.70505	0.787309	1.06399e+07	no
3	standard	S2	selected	1	INOSINEMONOPHOSPHATE	negative	13.0245	0.969306	25443.3	no
3	standard	S2	selected	1	ISOCITRATE	negative	12.5076	0.98073	776.346	no
3	standard	S2	selected	1	ISOLEUCINE	positive	1.44024	0.996218	1.26697e+07	no
3	standard	S2	selected	1	ISOVALERYLCARNITINE	positive	1.97816	0.994117	24575.4	no
3	standard	S2	selected	1	KYNURENATE	positive	4.63106	0.969743	7.07415e+06	no
3	standard	S2	selected	1	KYNURENINE	positive	4.83891	0.97675	408512	no
3	standard	S2	selected	1	LACTATE	negative	2.38898	0.981062	32017.6	no
3	standard	S2	selected	1	LAUROYLCARNITINE	positive	4.80777	0.992278	108318	no
3	standard	S2	selected	1	LEUCINE	positive	0.914535	0.988688	9.88152e+06	no
3	standard	S2	selected	1	LYSINE	positive	2.48153	0.989464	2.5985e+07	no
3	standard	S2	selected	1	MALATE	negative	2.33375	0.965523	1.98458e+06	no
3	standard	S2	selected	1	MALONATE	negative	4.97753	0.973044	2395.85	no
3	standard	S2	selected	1	MANNOSE/ALLOSE/FRUCTOSE/MYOINOSITOL	positive	4.39415	0.960107	854067	no
3	standard	S2	selected	1	METHIONINE	positive	2.50964	0.997026	1.54129e+06	no
3	standard	S2	selected	1	METHYLGUANIDINE	positive	4.50155	0.976561	4624.62	no
3	standard	S2	selected	1	METHYLTHIOADENOSINE	positive	10.4978	0.923778	1.97678e+06	no
3	standard	S2	selected	1	MYRISTOYLCARNITINE (TETRADECANOYLCARNITINE)	positive	4.29821	0.987743	1.03993e+07	no
3	standard	S2	selected	1	N,N,N-TRIMETHYLLYSINE	positive	2.96125	0.997907	4.41914e+06	no
3	standard	S2	selected	1	N-ACETYLALANINE	negative	6.90539	0.994657	4513.64	no
3	standard	S2	selected	1	N-ACETYLASPARTATE	negative	4.52161	0.941825	66728	no
3	standard	S2	selected	1	N-ACETYLGLUTAMATE	negative	4.70827	0.992684	9391.91	no
3	standard	S2	selected	1	N-ACETYLLEUCINE	positive	8.46368	0.751032	37230.2	no
3	standard	S2	selected	1	N-ACETYLMANNOSAMINE	positive	4.33809	0.987841	125817	no
3	standard	S2	selected	1	N-ACETYLNEURAMINATE	positive	5.34464	0.994029	83390.3	no
3	standard	S2	selected	1	N-ACETYLPUTRESCINE	positive	2.7213	0.896087	65225.8	no
3	standard	S2	selected	1	N-ACETYLSERINE	positive	6.31543	0.949701	10387.6	no
3	standard	S2	selected	1	NAD	positive	3.86624	0.997914	64183.3	no
3	standard	S2	selected	1	NADP	negative	9.53442	0.956238	3535.63	no
3	standard	S2	selected	1	N-ALPHA-ACETYLLYSINE	positive	2.75454	0.998835	745013	no
3	standard	S2	selected	1	N-FORMYLMETHIONINE	negative	6.5645	0.986411	573.419	no
3	standard	S2	selected	1	NICOTINAMIDE	positive	10.168	0.715895	210398	no
3	standard	S2	selected	1	NICOTINATE	negative	3.73541	0.993781	15231.4	no
3	standard	S2	selected	1	NICOTINICACIDADENINEDINUCLEOTIDEPHOSPHATE	negative	11.7426	0.971464	703.531	no
3	standard	S2	selected	1	N-METHYLASPARTATE	positive	1.6169	0.916035	96176.3	no
3	standard	S2	selected	1	O-ACETYLSERINE	positive	11.441	0.948849	2094.28	no
3	standard	S2	selected	1	OCTANOYLCARNITINE	positive	5.28685	0.910404	531.27	no
3	standard	S2	selected	1	OPHTHALMATE	positive	5.17368	0.997821	15714.2	no
3	standard	S2	selected	1	OROTATE	negative	8.18571	0.967888	9834.84	no
3	standard	S2	selected	1	OXALATE	negative	2.3662	0.981717	1.79407e+06	no
3	standard	S2	selected	1	OXOPROLINE	positive	2.65722	0.98427	1.80965e+06	no
3	standard	S2	selected	1	PALMITOYLCARNITINE	positive	2.62826	0.989051	5.15948e+06	no
3	standard	S2	selected	1	PANTOTHENATE	positive	3.85879	0.951562	351084	no
3	standard	S2	selected	1	PHENYLALANINE	positive	6.4202	0.998919	7.43897e+06	no
3	standard	S2	selected	1	PHOSPHOENOLPYRUVATE	negative	6.65946	0.975147	9059.44	no
3	standard	S2	selected	1	P-HYDROXYPHENYLACETATE	negative	2.92952	0.990558	9037.45	no
3	standard	S2	selected	1	PIPECOLATE	negative	1.72606	0.993258	490153	no
3	standard	S2	selected	1	PROLINE	positive	1.34364	0.82546	4.33476e+07	no
3	standard	S2	selected	1	PROPIOYLCARNITINE	positive	4.09838	0.976027	2.14331e+06	no
3	standard	S2	selected	1	PUTRESCINE	positive	3.81646	0.98541	240230	no
3	standard	S2	selected	1	PYRIDOXAL	negative	5.51817	0.938008	2184.38	no
3	standard	S2	selected	1	PYRIDOXAMINE	positive	1.43273	0.797517	42604.4	no
3	standard	S2	selected	1	RIBOFLAVIN	positive	6.3337	0.959595	40744.7	no
3	standard	S2	selected	1	RIBOSE5-PHOSPHATE	negative	9.96598	0.986518	11592.6	no
3	standard	S2	selected	1	RIBULOSE 1,5-BISPHOSPHATE	negative	6.19856	0.840664	36.9916	no
3	standard	S2	selected	1	S-ADENOSYLHOMOCYSTEINE	positive	2.43868	0.991869	141966	no
3	standard	S2	selected	1	S-ADENOSYLMETHIONINE	positive	5.01885	0.94819	8152.39	no
3	standard	S2	selected	1	SALSOLINOL	positive	8.48168	0.889627	159200	no
3	standard	S2	selected	1	SERINE	positive	1.03382	0.995795	468233	no
3	standard	S2	selected	1	SORBITOL/MANNITOL	positive	4.98076	0.993142	2.58632e+06	no
3	standard	S2	selected	1	STEAROYLCARNITINE	positive	3.61492	0.991219	690486	no
3	standard	S2	selected	1	SUCCINATE	negative	3.93701	0.983874	48446.7	no
3	standard	S2	selected	1	TAURINE	positive	4.07344	0.991803	143704	no
3	standard	S2	selected	1	THIAMINE	positive	3.94804	0.981098	383406	no
3	standard	S2	selected	1	THREONINE	negative	1.86498	0.996876	39823.3	no
3	standard	S2	selected	1	THYMIDINE-MONOPHOSPHATE	negative	11.8831	0.979128	891.129	no
3	standard	S2	selected	1	TRIGONELLINE	positive	4.17437	0.986554	102339	no
3	standard	S2	selected	1	TRYPTOPHAN	positive	4.21367	0.992869	1.14138e+06	no
3	standard	S2	selected	1	TRYPTOPHANAMIDE	positive	12.7045	0.986611	1817.18	no
3	standard	S2	selected	1	TYRAMINE	positive	4.43553	0.933258	13294.4	no
3	standard	S2	selected	1	TYROSINE	positive	4.34638	0.980333	2.21459e+06	no
3	standard	S2	selected	1	URACIL	negative	2.37038	0.996693	95726.7	no
3	standard	S2	selected	1	URATE	negative	3.03047	0.97231	1.0371e+06	no
3	standard	S2	selected	1	UREIDOPROPIONATE	negative	12.0194	0.964839	727.105	no
3	standard	S2	selected	1	URIDINE	negative	4.83463	0.991828	216384	no
3	standard	S2	selected	1	URIDINEDIPHOSPHATEGLUCURONICACID	negative	6.59688	0.996011	1819.64	no
3	standard	S2	selected	1	URIDINEDIPHOSPHATEHEXOSE	negative	6.56737	0.978801	8853.93	no
3	standard	S2	selected	1	URIDINEDIPHOSPHATE-N-ACETYLHEXOSAMINE	negative	8.88675	0.990971	15189.1	no
3	standard	S2	selected	1	URIDINEMONOPHOSPHATE	negative	13.4125	0.980079	1860.68	no
3	standard	S2	selected	1	UROCANATE	negative	2.32879	0.993683	23684.5	no
3	standard	S2	selected	1	VALINE	positive	3.07597	0.962912	5.76598e+06	no
3	standard	S2	selected	1	XANTHINE	negative	2.28995	0.987008	137238	no
3	standard	S2	selected	1	XANTHOSINE	positive	8.75672	0.933303	8929.89	no
3	standard	S2	selected	1	XANTHURENATE	negative	5.90189	0.997517	81385.8	no
4	standard	C2	control	1	1-AMINOCYCLOPROPANECARBOXYLATE	positive	2.64383	0.982563	1.39168e+06	no
4	standard	C2	control	1	1-METHYLADENOSINE	positive	6.51798	0.968773	239800	no
4	standard	C2	control	1	2-AMINOISOBUTYRATE	positive	4.02217	0.998266	121553	no
4	standard	C2	control	1	2-HYDROXYBUTYRATE	negative	6.80219	0.996918	1752.82	no
4	standard	C2	control	1	2-HYDROXYGLUTARICACID	negative	3.39074	0.957142	2.05068e+06	no
4	standard	C2	control	1	2-OXOBUTANOATE	positive	6.38899	0.966734	11122.6	no
4	standard	C2	control	1	2-PHOSPHOGLYCERATE/3-PHOSPHOGLYCERATE	negative	11.8719	0.979767	8036.06	no
4	standard	C2	control	1	3-HYDROXYGLUTARICACID	negative	3.59847	0.951177	203676	no
4	standard	C2	control	1	4-ACETAMIDOBUTANOATE	positive	13.4253	0.701828	12036	no
4	standard	C2	control	1	4-GUANIDINOBUTANOATE	positive	4.83931	0.968569	852736	no
4	standard	C2	control	1	4-HYDROXYBENZOATE	negative	2.96028	0.995392	34883.8	no
4	standard	C2	control	1	4-HYDROXY-PROLINE	positive	3.20666	0.987521	191758	no
4	standard	C2	control	1	5-AMINOLEVULINATE	positive	3.1579	0.935266	21227.7	no
4	standard	C2	control	1	5'-DEOXYADENOSINE	positive	4.70962	0.942845	26084.4	no
4	standard	C2	control	1	ACETYLCARNITINE	positive	5.14977	0.937653	3.42417e+07	no
4	standard	C2	control	1	ACETYLCHOLINE	positive	4.6645	0.882923	9089.98	no
4	standard	C2	control	1	ADENOSINE	negative	4.0551	0.998163	4863.26	no
4	standard	C2	control	1	ADENOSINE 3',5'-CYCLIC PHOSPHATE	positive	9.65798	0.990168	5520.45	no
4	standard	C2	control	1	ADP	negative	3.86947	0.996773	45932.1	no
4	standard	C2	control	1	AGMATINE	positive	3.10531	0.997734	28854.3	no
4	standard	C2	control	1	AICAR	positive	8.39837	0.979612	3326.8	no
4	standard	C2	control	1	ALANINE	positive	1.10536	0.96958	1.10147e+07	no
4	standard	C2	control	1	ALLANTOIN	negative	10.843	0.99028	3026.92	no
4	standard	C2	control	1	ALPHA-KETOGLUTARATE	negative	4.10742	0.915094	108174	no
4	standard	C2	control	1	AMINOADIPATE	positive	1.24997	0.989674	170106	no
4	standard	C2	control	1	AMP	negative	12.2929	0.818293	466299	no
4	standard	C2	control	1	ANTHRANILATE	negative	5.77796	0.980381	923.049	no
4	standard	C2	control	1	ARGININE	positive	3.7177	0.89973	3.91579e+07	no
4	standard	C2	control	1	ASPARAGINE	positive	1.82875	0.961209	712243	no
4	standard	C2	control	1	ASPARTATE	negative	4.34474	0.967865	22684	no
4	standard	C2	control	1	ATP	negative	2.69585	0.991665	9058.95	no
4	standard	C2	control	1	BETA-ALANINE/SARCOSINE	positive	1.65492	0.965387	2.34054e+06	no
4	standard	C2	control	1	BETAINE	positive	4.15815	0.961172	2.19597e+07	no
4	standard	C2	control	1	BIOTIN	positive	7.33958	0.944508	40896.7	no
4	standard	C2	control	1	BUTYRYLCARNITINE	positive	1.74931	0.980373	554844	no
4	standard	C2	control	1	CADAVERINE	positive	3.16215	0.983042	10182.4	no
4	standard	C2	control	1	CARNITINE	positive	3.25757	0.961979	5.90146e+06	no
4	standard	C2	control	1	CARNOSINE	positive	4.97235	0.973791	34644.2	no
4	standard	C2	control	1	CDP-ETHANOLAMINE	positive	3.00068	0.997818	6890.38	no
4	standard	C2	control	1	CHOLINE	positive	1.27513	0.933878	3.81113e+07	no
4	standard	C2	control	1	CITICOLINE	negative	6.19814	0.891831	1978.13	no
4	standard	C2	control	1	CITRATE	negative	6.36245	0.972038	1.18251e+06	no
4	standard	C2	control	1	CITRULLINE	positive	0.849726	0.9866	103345	no
4	standard	C2	control	1	CREATINE	positive	5.08306	0.984572	26465.4	no
4	standard	C2	control	1	CYSTATHIONINE	negative	3.38632	0.930039	7789.86	no
4	standard	C2	control	1	CYSTINE	positive	2.93485	0.981524	3502.51	no
4	standard	C2	control	1	CYTIDINE	negative	12.8067	0.952883	362.74	no
4	standard	C2	control	1	CYTIDINE 2',3'-CYCLIC PHOSPHATE	positive	3.51089	0.972865	9883.71	no
4	standard	C2	control	1	DECANOYLCARNITINE	positive	5.87293	0.992885	164075	no
4	standard	C2	control	1	DEOXYADENOSINE	positive	14.1942	0.863567	3810.7	no
4	standard	C2	control	1	DEOXYCARNITINE	positive	4.083	0.993427	3.37603e+06	no
4	standard	C2	control	1	DEOXYGUANOSINE	positive	11.6859	0.992441	39061.1	no
4	standard	C2	control	1	DEOXYGUANOSINE-MONOPHOSPHATE	negative	8.83365	0.987558	29076.4	no
4	standard	C2	control	1	DIHYDROOROTATE	negative	3.67797	0.998664	16119.7	no
4	standard	C2	control	1	DIHYDROURACIL	positive	27.8845	0.718522	3601.48	no
4	standard	C2	control	1	DIMETHYLARGININE (SDMA/ADMA)	positive	5.75593	0.994784	9.69579e+06	no
4	standard	C2	control	1	DIMETHYLGLYCINE	positive	3.24582	0.970875	91612.3	no
4	standard	C2	control	1	ETHANOLAMINE	positive	2.27239	0.974386	748089	no
4	standard	C2	control	1	FAD	positive	2.0223	0.99978	12494.8	no
4	standard	C2	control	1	FRUCTOSE6-PHOSPHATE	negative	11.2539	0.987296	49130.7	no
4	standard	C2	control	1	GAMMA-AMINOBUTYRATE	positive	2.18979	0.922863	253685	no
4	standard	C2	control	1	GLUCONATE	negative	5.61462	0.998403	97864.5	no
4	standard	C2	control	1	GLUCOSAMINE	positive	5.92722	0.996783	13342.8	no
4	standard	C2	control	1	GLUCOSE6-PHOSPHATE	negative	3.26338	0.991339	121530	no
4	standard	C2	control	1	GLUCURONATE	negative	12.6848	0.893955	797.619	no
4	standard	C2	control	1	GLUTAMATE	positive	2.0412	0.979122	3.11361e+06	no
4	standard	C2	control	1	GLUTAMINE	positive	1.26545	0.892647	1.84337e+07	no
4	standard	C2	control	1	GLUTARATE	negative	8.47739	0.983211	2928.46	no
4	standard	C2	control	1	GLUTARYLCARNITINE	positive	7.08351	0.994183	53030.7	no
4	standard	C2	control	1	GLUTATHIONEOXIDIZED	negative	16.3503	0.882416	615.358	no
4	standard	C2	control	1	GLUTATHIONEREDUCED	negative	8.75007	0.994205	89174.4	no
4	standard	C2	control	1	GLYCERATE	negative	6.17956	0.991753	1096.29	no
4	standard	C2	control	1	GLYCEROL	negative	9.1584	0.969708	781.19	no
4	standard	C2	control	1	GLYCEROL3-PHOSPHATE	negative	2.6791	0.995775	408116	no
4	standard	C2	control	1	GLYCINE	positive	2.25939	0.992261	96275.9	no
4	standard	C2	control	1	GLYCOCHENODEOXYCHOLATE	positive	3.45039	0.969661	7778.35	no
4	standard	C2	control	1	GUANINE	positive	3.50724	0.994639	121089	no
4	standard	C2	control	1	GUANOSINE	negative	5.39025	0.998134	42641.4	no
4	standard	C2	control	1	GUANOSINEDIPHOSPHATEMANNOSE	positive	4.95456	0.998859	3790.37	no
4	standard	C2	control	1	GUANOSINEMONOPHOSPHATE	negative	7.61826	0.97537	16611.2	no
4	standard	C2	control	1	HEXANOYLCARNITINE	positive	4.63593	0.949913	13968.7	no
4	standard	C2	control	1	HEXOSEINCLUDINGALPHA-GLUCOSE	negative	9.08622	0.987942	16976.6	no
4	standard	C2	control	1	HISTAMINE	positive	7.61811	0.989616	72552.6	no
4	standard	C2	control	1	HISTIDINE	positive	2.85038	0.92865	1.16563e+08	no
4	standard	C2	control	1	HISTIDINOL	positive	6.2176	0.994092	35609.4	no
4	standard	C2	control	1	HOMOGENTISATE	negative	3.52981	0.996812	11437.3	no
4	standard	C2	control	1	HYDROXYKYNURENINE	negative	2.17442	0.995895	106103	no
4	standard	C2	control	1	HYDROXYPHENYLLACTATE	negative	12.2239	0.98861	2042.43	no
4	standard	C2	control	1	HYPOTAURINE	positive	7.93475	0.948047	3738.68	no
4	standard	C2	control	1	HYPOXANTHINE	negative	3.56388	0.99601	35868.4	no
4	standard	C2	control	1	INOSINE	positive	4.70505	0.787309	9.16406e+06	no
4	standard	C2	control	1	INOSINEMONOPHOSPHATE	negative	13.0245	0.969306	23353.4	no
4	standard	C2	control	1	ISOCITRATE	negative	12.5076	0.98073	744.897	no
4	standard	C2	control	1	ISOLEUCINE	positive	1.44024	0.996218	1.47185e+07	no
4	standard	C2	control	1	ISOVALERYLCARNITINE	positive	1.97816	0.994117	38636.5	no
4	standard	C2	control	1	KYNURENATE	positive	4.63106	0.969743	5.90898e+06	no
4	standard	C2	control	1	KYNURENINE	positive	4.83891	0.97675	360201	no
4	standard	C2	control	1	LACTATE	negative	2.38898	0.981062	33386.2	no
4	standard	C2	control	1	LAUROYLCARNITINE	positive	4.80777	0.992278	137600	no
4	standard	C2	control	1	LEUCINE	positive	0.914535	0.988688	1.07225e+07	no
4	standard	C2	control	1	LYSINE	positive	2.48153	0.989464	2.97836e+07	no
4	standard	C2	control	1	MALATE	negative	2.33375	0.965523	1.8291e+06	no
4	standard	C2	control	1	MALONATE	negative	4.97753	0.973044	3140.11	no
4	standard	C2	control	1	MANNOSE/ALLOSE/FRUCTOSE/MYOINOSITOL	positive	4.39415	0.960107	1.23512e+06	no
4	standard	C2	control	1	METHIONINE	positive	2.50964	0.997026	1.66418e+06	no
4	standard	C2	control	1	METHYLGUANIDINE	positive	4.50155	0.976561	6641.41	no
4	standard	C2	control	1	METHYLTHIOADENOSINE	positive	10.4978	0.923778	2.10947e+06	no
4	standard	C2	control	1	MYRISTOYLCARNITINE (TETRADECANOYLCARNITINE)	positive	4.29821	0.987743	8.49551e+06	no
4	standard	C2	control	1	N,N,N-TRIMETHYLLYSINE	positive	2.96125	0.997907	4.55571e+06	no
4	standard	C2	control	1	N-ACETYLALANINE	negative	6.90539	0.994657	5027.4	no
4	standard	C2	control	1	N-ACETYLASPARTATE	negative	4.52161	0.941825	59854.5	no
4	standard	C2	control	1	N-ACETYLGLUTAMATE	negative	4.70827	0.992684	9428.67	no
4	standard	C2	control	1	N-ACETYLLEUCINE	positive	8.46368	0.751032	26862.9	no
4	standard	C2	control	1	N-ACETYLMANNOSAMINE	positive	4.33809	0.987841	160325	no
4	standard	C2	control	1	N-ACETYLNEURAMINATE	positive	5.34464	0.994029	80565.9	no
4	standard	C2	control	1	N-ACETYLPUTRESCINE	positive	2.7213	0.896087	82989	no
4	standard	C2	control	1	N-ACETYLSERINE	positive	6.31543	0.949701	16174.7	no
4	standard	C2	control	1	NAD	positive	3.86624	0.997914	66006.5	no
4	standard	C2	control	1	NADP	negative	9.53442	0.956238	4603.36	no
4	standard	C2	control	1	N-ALPHA-ACETYLLYSINE	positive	2.75454	0.998835	678022	no
4	standard	C2	control	1	N-FORMYLMETHIONINE	negative	6.5645	0.986411	605.645	no
4	standard	C2	control	1	NICOTINAMIDE	positive	10.168	0.715895	228307	no
4	standard	C2	control	1	NICOTINATE	negative	3.73541	0.993781	14005	no
4	standard	C2	control	1	NICOTINICACIDADENINEDINUCLEOTIDEPHOSPHATE	negative	11.7426	0.971464	955.907	no
4	standard	C2	control	1	N-METHYLASPARTATE	positive	1.6169	0.916035	99727.8	no
4	standard	C2	control	1	O-ACETYLSERINE	positive	11.441	0.948849	1676.97	no
4	standard	C2	control	1	OCTANOYLCARNITINE	positive	5.28685	0.910404	5839.51	no
4	standard	C2	control	1	OPHTHALMATE	positive	5.17368	0.997821	13647.5	no
4	standard	C2	control	1	OROTATE	negative	8.18571	0.967888	7442.32	no
4	standard	C2	control	1	OXALATE	negative	2.3662	0.981717	1.85557e+06	no
4	standard	C2	control	1	OXOPROLINE	positive	2.65722	0.98427	1.54699e+06	no
4	standard	C2	control	1	PALMITOYLCARNITINE	positive	2.62826	0.989051	3.76069e+06	no
4	standard	C2	control	1	PANTOTHENATE	positive	3.85879	0.951562	322301	no
4	standard	C2	control	1	PHENYLALANINE	positive	6.4202	0.998919	7.87987e+06	no
4	standard	C2	control	1	PHOSPHOENOLPYRUVATE	negative	6.65946	0.975147	8288.53	no
4	standard	C2	control	1	P-HYDROXYPHENYLACETATE	negative	2.92952	0.990558	10751.8	no
4	standard	C2	control	1	PIPECOLATE	negative	1.72606	0.993258	442276	no
4	standard	C2	control	1	PROLINE	positive	1.34364	0.82546	3.99049e+07	no
4	standard	C2	control	1	PROPIOYLCARNITINE	positive	4.09838	0.976027	5.249e+06	no
4	standard	C2	control	1	PUTRESCINE	positive	3.81646	0.98541	376688	no
4	standard	C2	control	1	PYRIDOXAL	negative	5.51817	0.938008	1829.17	no
4	standard	C2	control	1	PYRIDOXAMINE	positive	1.43273	0.797517	44815.1	no
4	standard	C2	control	1	RIBOFLAVIN	positive	6.3337	0.959595	34544.2	no
4	standard	C2	control	1	RIBOSE5-PHOSPHATE	negative	9.96598	0.986518	10063.4	no
4	standard	C2	control	1	RIBULOSE 1,5-BISPHOSPHATE	negative	6.19856	0.840664	57.7171	no
4	standard	C2	control	1	S-ADENOSYLHOMOCYSTEINE	positive	2.43868	0.991869	153489	no
4	standard	C2	control	1	S-ADENOSYLMETHIONINE	positive	5.01885	0.94819	8979.61	no
4	standard	C2	control	1	SALSOLINOL	positive	8.48168	0.889627	117051	no
4	standard	C2	control	1	SERINE	positive	1.03382	0.995795	511512	no
4	standard	C2	control	1	SORBITOL/MANNITOL	positive	4.98076	0.993142	1.86167e+06	no
4	standard	C2	control	1	STEAROYLCARNITINE	positive	3.61492	0.991219	485323	no
4	standard	C2	control	1	SUCCINATE	negative	3.93701	0.983874	46486.3	no
4	standard	C2	control	1	TAURINE	positive	4.07344	0.991803	183712	no
4	standard	C2	control	1	THIAMINE	positive	3.94804	0.981098	355136	no
4	standard	C2	control	1	THREONINE	negative	1.86498	0.996876	62841.6	no
4	standard	C2	control	1	THYMIDINE-MONOPHOSPHATE	negative	11.8831	0.979128	1040.47	no
4	standard	C2	control	1	TRIGONELLINE	positive	4.17437	0.986554	100652	no
4	standard	C2	control	1	TRYPTOPHAN	positive	4.21367	0.992869	961917	no
4	standard	C2	control	1	TRYPTOPHANAMIDE	positive	12.7045	0.986611	898.008	no
4	standard	C2	control	1	TYRAMINE	positive	4.43553	0.933258	18544.4	no
4	standard	C2	control	1	TYROSINE	positive	4.34638	0.980333	2.23356e+06	no
4	standard	C2	control	1	URACIL	negative	2.37038	0.996693	107811	no
4	standard	C2	control	1	URATE	negative	3.03047	0.97231	919655	no
4	standard	C2	control	1	UREIDOPROPIONATE	negative	12.0194	0.964839	1419.77	no
4	standard	C2	control	1	URIDINE	negative	4.83463	0.991828	238389	no
4	standard	C2	control	1	URIDINEDIPHOSPHATEGLUCURONICACID	negative	6.59688	0.996011	1932.52	no
4	standard	C2	control	1	URIDINEDIPHOSPHATEHEXOSE	negative	6.56737	0.978801	18562	no
4	standard	C2	control	1	URIDINEDIPHOSPHATE-N-ACETYLHEXOSAMINE	negative	8.88675	0.990971	23743.7	no
4	standard	C2	control	1	URIDINEMONOPHOSPHATE	negative	13.4125	0.980079	2287.43	no
4	standard	C2	control	1	UROCANATE	negative	2.32879	0.993683	33073.6	no
4	standard	C2	control	1	VALINE	positive	3.07597	0.962912	6.80497e+06	no
4	standard	C2	control	1	XANTHINE	negative	2.28995	0.987008	138724	no
4	standard	C2	control	1	XANTHOSINE	positive	8.75672	0.933303	7923.25	no
4	standard	C2	control	1	XANTHURENATE	negative	5.90189	0.997517	74771.4	no
5	standard	S3	selected	1	1-AMINOCYCLOPROPANECARBOXYLATE	positive	2.64383	0.982563	1.06535e+06	no
5	standard	S3	selected	1	1-METHYLADENOSINE	positive	6.51798	0.968773	413518	no
5	standard	S3	selected	1	2-AMINOISOBUTYRATE	positive	4.02217	0.998266	101383	no
5	standard	S3	selected	1	2-HYDROXYBUTYRATE	negative	6.80219	0.996918	1348.56	no
5	standard	S3	selected	1	2-HYDROXYGLUTARICACID	negative	3.39074	0.957142	2.23197e+06	no
5	standard	S3	selected	1	2-OXOBUTANOATE	positive	6.38899	0.966734	9578.34	no
5	standard	S3	selected	1	2-PHOSPHOGLYCERATE/3-PHOSPHOGLYCERATE	negative	11.8719	0.979767	11798.8	no
5	standard	S3	selected	1	3-HYDROXYGLUTARICACID	negative	3.59847	0.951177	208150	no
5	standard	S3	selected	1	4-ACETAMIDOBUTANOATE	positive	13.4253	0.701828	11162.6	no
5	standard	S3	selected	1	4-GUANIDINOBUTANOATE	positive	4.83931	0.968569	773496	no
5	standard	S3	selected	1	4-HYDROXYBENZOATE	negative	2.96028	0.995392	29786.5	no
5	standard	S3	selected	1	4-HYDROXY-PROLINE	positive	3.20666	0.987521	134800	no
5	standard	S3	selected	1	5-AMINOLEVULINATE	positive	3.1579	0.935266	17333.6	no
5	standard	S3	selected	1	5'-DEOXYADENOSINE	positive	4.70962	0.942845	28904	no
5	standard	S3	selected	1	ACETYLCARNITINE	positive	5.14977	0.937653	3.31212e+07	no
5	standard	S3	selected	1	ACETYLCHOLINE	positive	4.6645	0.882923	6307.92	no
5	standard	S3	selected	1	ADENOSINE	negative	4.0551	0.998163	6242.75	no
5	standard	S3	selected	1	ADENOSINE 3',5'-CYCLIC PHOSPHATE	positive	9.65798	0.990168	4969.71	no
5	standard	S3	selected	1	ADP	negative	3.86947	0.996773	41459.4	no
5	standard	S3	selected	1	AGMATINE	positive	3.10531	0.997734	26078.5	no
5	standard	S3	selected	1	AICAR	positive	8.39837	0.979612	9134.56	no
5	standard	S3	selected	1	ALANINE	positive	1.10536	0.96958	8.86521e+06	no
5	standard	S3	selected	1	ALLANTOIN	negative	10.843	0.99028	3907.79	no
5	standard	S3	selected	1	ALPHA-KETOGLUTARATE	negative	4.10742	0.915094	148217	no
5	standard	S3	selected	1	AMINOADIPATE	positive	1.24997	0.989674	203899	no
5	standard	S3	selected	1	AMP	negative	12.2929	0.818293	528588	no
5	standard	S3	selected	1	ANTHRANILATE	negative	5.77796	0.980381	1260.48	no
5	standard	S3	selected	1	ARGININE	positive	3.7177	0.89973	3.49953e+07	no
5	standard	S3	selected	1	ASPARAGINE	positive	1.82875	0.961209	817287	no
5	standard	S3	selected	1	ASPARTATE	negative	4.34474	0.967865	27996.5	no
5	standard	S3	selected	1	ATP	negative	2.69585	0.991665	6089.46	no
5	standard	S3	selected	1	BETA-ALANINE/SARCOSINE	positive	1.65492	0.965387	2.13987e+06	no
5	standard	S3	selected	1	BETAINE	positive	4.15815	0.961172	2.80509e+07	no
5	standard	S3	selected	1	BIOTIN	positive	7.33958	0.944508	55805.3	no
5	standard	S3	selected	1	BUTYRYLCARNITINE	positive	1.74931	0.980373	562203	no
5	standard	S3	selected	1	CADAVERINE	positive	3.16215	0.983042	7079.83	no
5	standard	S3	selected	1	CARNITINE	positive	3.25757	0.961979	5.57764e+06	no
5	standard	S3	selected	1	CARNOSINE	positive	4.97235	0.973791	25906.1	no
5	standard	S3	selected	1	CDP-ETHANOLAMINE	positive	3.00068	0.997818	7442.73	no
5	standard	S3	selected	1	CHOLINE	positive	1.27513	0.933878	4.11635e+07	no
5	standard	S3	selected	1	CITICOLINE	negative	6.19814	0.891831	1465.58	no
5	standard	S3	selected	1	CITRATE	negative	6.36245	0.972038	2.69713e+06	no
5	standard	S3	selected	1	CITRULLINE	positive	0.849726	0.9866	94948.7	no
5	standard	S3	selected	1	CREATINE	positive	5.08306	0.984572	23670.4	no
5	standard	S3	selected	1	CYSTATHIONINE	negative	3.38632	0.930039	5728.98	no
5	standard	S3	selected	1	CYSTINE	positive	2.93485	0.981524	2659.72	no
5	standard	S3	selected	1	CYTIDINE	negative	12.8067	0.952883	587.277	no
5	standard	S3	selected	1	CYTIDINE 2',3'-CYCLIC PHOSPHATE	positive	3.51089	0.972865	10828	no
5	standard	S3	selected	1	DECANOYLCARNITINE	positive	5.87293	0.992885	110753	no
5	standard	S3	selected	1	DEOXYADENOSINE	positive	14.1942	0.863567	5943.32	no
5	standard	S3	selected	1	DEOXYCARNITINE	positive	4.083	0.993427	2.95443e+06	no
5	standard	S3	selected	1	DEOXYGUANOSINE	positive	11.6859	0.992441	44621.8	no
5	standard	S3	selected	1	DEOXYGUANOSINE-MONOPHOSPHATE	negative	8.83365	0.987558	44341.5	no
5	standard	S3	selected	1	DIHYDROOROTATE	negative	3.67797	0.998664	8530.19	no
5	standard	S3	selected	1	DIHYDROURACIL	positive	27.8845	0.718522	4691.3	no
5	standard	S3	selected	1	DIMETHYLARGININE (SDMA/ADMA)	positive	5.75593	0.994784	7.23638e+06	no
5	standard	S3	selected	1	DIMETHYLGLYCINE	positive	3.24582	0.970875	81110.1	no
5	standard	S3	selected	1	ETHANOLAMINE	positive	2.27239	0.974386	797523	no
5	standard	S3	selected	1	FAD	positive	2.0223	0.99978	12253.5	no
5	standard	S3	selected	1	FRUCTOSE6-PHOSPHATE	negative	11.2539	0.987296	36528.4	no
5	standard	S3	selected	1	GAMMA-AMINOBUTYRATE	positive	2.18979	0.922863	208580	no
5	standard	S3	selected	1	GLUCONATE	negative	5.61462	0.998403	133061	no
5	standard	S3	selected	1	GLUCOSAMINE	positive	5.92722	0.996783	12969.4	no
5	standard	S3	selected	1	GLUCOSE6-PHOSPHATE	negative	3.26338	0.991339	89766.4	no
5	standard	S3	selected	1	GLUCURONATE	negative	12.6848	0.893955	734.264	no
5	standard	S3	selected	1	GLUTAMATE	positive	2.0412	0.979122	3.70551e+06	no
5	standard	S3	selected	1	GLUTAMINE	positive	1.26545	0.892647	2.10545e+07	no
5	standard	S3	selected	1	GLUTARATE	negative	8.47739	0.983211	1118.92	no
5	standard	S3	selected	1	GLUTARYLCARNITINE	positive	7.08351	0.994183	30206.2	no
5	standard	S3	selected	1	GLUTATHIONEOXIDIZED	negative	16.3503	0.882416	638.43	no
5	standard	S3	selected	1	GLUTATHIONEREDUCED	negative	8.75007	0.994205	127772	no
5	standard	S3	selected	1	GLYCERATE	negative	6.17956	0.991753	1527.22	no
5	standard	S3	selected	1	GLYCEROL	negative	9.1584	0.969708	733.876	no
5	standard	S3	selected	1	GLYCEROL3-PHOSPHATE	negative	2.6791	0.995775	305998	no
5	standard	S3	selected	1	GLYCINE	positive	2.25939	0.992261	136324	no
5	standard	S3	selected	1	GLYCOCHENODEOXYCHOLATE	positive	3.45039	0.969661	11319.4	no
5	standard	S3	selected	1	GUANINE	positive	3.50724	0.994639	142752	no
5	standard	S3	selected	1	GUANOSINE	negative	5.39025	0.998134	51897.1	no
5	standard	S3	selected	1	GUANOSINEDIPHOSPHATEMANNOSE	positive	4.95456	0.998859	3759.64	no
5	standard	S3	selected	1	GUANOSINEMONOPHOSPHATE	negative	7.61826	0.97537	13756.5	no
5	standard	S3	selected	1	HEXANOYLCARNITINE	positive	4.63593	0.949913	2850.54	no
5	standard	S3	selected	1	HEXOSEINCLUDINGALPHA-GLUCOSE	negative	9.08622	0.987942	18051.4	no
5	standard	S3	selected	1	HISTAMINE	positive	7.61811	0.989616	110545	no
5	standard	S3	selected	1	HISTIDINE	positive	2.85038	0.92865	1.17582e+08	no
5	standard	S3	selected	1	HISTIDINOL	positive	6.2176	0.994092	29181.1	no
5	standard	S3	selected	1	HOMOGENTISATE	negative	3.52981	0.996812	5608.56	no
5	standard	S3	selected	1	HYDROXYKYNURENINE	negative	2.17442	0.995895	83680.7	no
5	standard	S3	selected	1	HYDROXYPHENYLLACTATE	negative	12.2239	0.98861	950.314	no
5	standard	S3	selected	1	HYPOTAURINE	positive	7.93475	0.948047	3726.38	no
5	standard	S3	selected	1	HYPOXANTHINE	negative	3.56388	0.99601	41847	no
5	standard	S3	selected	1	INOSINE	positive	4.70505	0.787309	1.23848e+07	no
5	standard	S3	selected	1	INOSINEMONOPHOSPHATE	negative	13.0245	0.969306	27844.8	no
5	standard	S3	selected	1	ISOCITRATE	negative	12.5076	0.98073	1595.1	no
5	standard	S3	selected	1	ISOLEUCINE	positive	1.44024	0.996218	1.11318e+07	no
5	standard	S3	selected	1	ISOVALERYLCARNITINE	positive	1.97816	0.994117	32906.5	no
5	standard	S3	selected	1	KYNURENATE	positive	4.63106	0.969743	1.38632e+06	no
5	standard	S3	selected	1	KYNURENINE	positive	4.83891	0.97675	305346	no
5	standard	S3	selected	1	LACTATE	negative	2.38898	0.981062	28266.6	no
5	standard	S3	selected	1	LAUROYLCARNITINE	positive	4.80777	0.992278	176023	no
5	standard	S3	selected	1	LEUCINE	positive	0.914535	0.988688	1.06787e+07	no
5	standard	S3	selected	1	LYSINE	positive	2.48153	0.989464	2.81252e+07	no
5	standard	S3	selected	1	MALATE	negative	2.33375	0.965523	2.13603e+06	no
5	standard	S3	selected	1	MALONATE	negative	4.97753	0.973044	2229.11	no
5	standard	S3	selected	1	MANNOSE/ALLOSE/FRUCTOSE/MYOINOSITOL	positive	4.39415	0.960107	948312	no
5	standard	S3	selected	1	METHIONINE	positive	2.50964	0.997026	2.09257e+06	no
5	standard	S3	selected	1	METHYLGUANIDINE	positive	4.50155	0.976561	4377.5	no
5	standard	S3	selected	1	METHYLTHIOADENOSINE	positive	10.4978	0.923778	2.43249e+06	no
5	standard	S3	selected	1	MYRISTOYLCARNITINE (TETRADECANOYLCARNITINE)	positive	4.29821	0.987743	1.22575e+07	no
5	standard	S3	selected	1	N,N,N-TRIMETHYLLYSINE	positive	2.96125	0.997907	4.5658e+06	no
5	standard	S3	selected	1	N-ACETYLALANINE	negative	6.90539	0.994657	5620.39	no
5	standard	S3	selected	1	N-ACETYLASPARTATE	negative	4.52161	0.941825	63370.9	no
5	standard	S3	selected	1	N-ACETYLGLUTAMATE	negative	4.70827	0.992684	9189.82	no
5	standard	S3	selected	1	N-ACETYLLEUCINE	positive	8.46368	0.751032	18066.8	no
5	standard	S3	selected	1	N-ACETYLMANNOSAMINE	positive	4.33809	0.987841	126915	no
5	standard	S3	selected	1	N-ACETYLNEURAMINATE	positive	5.34464	0.994029	111154	no
5	standard	S3	selected	1	N-ACETYLPUTRESCINE	positive	2.7213	0.896087	123442	no
5	standard	S3	selected	1	N-ACETYLSERINE	positive	6.31543	0.949701	13808.7	no
5	standard	S3	selected	1	NAD	positive	3.86624	0.997914	85207.1	no
5	standard	S3	selected	1	NADP	negative	9.53442	0.956238	3894.78	no
5	standard	S3	selected	1	N-ALPHA-ACETYLLYSINE	positive	2.75454	0.998835	644179	no
5	standard	S3	selected	1	N-FORMYLMETHIONINE	negative	6.5645	0.986411	376.725	no
5	standard	S3	selected	1	NICOTINAMIDE	positive	10.168	0.715895	211473	no
5	standard	S3	selected	1	NICOTINATE	negative	3.73541	0.993781	18173.1	no
5	standard	S3	selected	1	NICOTINICACIDADENINEDINUCLEOTIDEPHOSPHATE	negative	11.7426	0.971464	964.251	no
5	standard	S3	selected	1	N-METHYLASPARTATE	positive	1.6169	0.916035	108834	no
5	standard	S3	selected	1	O-ACETYLSERINE	positive	11.441	0.948849	3108.43	no
5	standard	S3	selected	1	OCTANOYLCARNITINE	positive	5.28685	0.910404	1286.35	no
5	standard	S3	selected	1	OPHTHALMATE	positive	5.17368	0.997821	35903.5	no
5	standard	S3	selected	1	OROTATE	negative	8.18571	0.967888	7877.54	no
5	standard	S3	selected	1	OXALATE	negative	2.3662	0.981717	1.58179e+06	no
5	standard	S3	selected	1	OXOPROLINE	positive	2.65722	0.98427	2.69983e+06	no
5	standard	S3	selected	1	PALMITOYLCARNITINE	positive	2.62826	0.989051	5.81334e+06	no
5	standard	S3	selected	1	PANTOTHENATE	positive	3.85879	0.951562	473029	no
5	standard	S3	selected	1	PHENYLALANINE	positive	6.4202	0.998919	9.76275e+06	no
5	standard	S3	selected	1	PHOSPHOENOLPYRUVATE	negative	6.65946	0.975147	11146.7	no
5	standard	S3	selected	1	P-HYDROXYPHENYLACETATE	negative	2.92952	0.990558	10145.1	no
5	standard	S3	selected	1	PIPECOLATE	negative	1.72606	0.993258	783119	no
5	standard	S3	selected	1	PROLINE	positive	1.34364	0.82546	5.05949e+07	no
5	standard	S3	selected	1	PROPIOYLCARNITINE	positive	4.09838	0.976027	2.76345e+06	no
5	standard	S3	selected	1	PUTRESCINE	positive	3.81646	0.98541	458333	no
5	standard	S3	selected	1	PYRIDOXAL	negative	5.51817	0.938008	2692.77	no
5	standard	S3	selected	1	PYRIDOXAMINE	positive	1.43273	0.797517	44103.8	no
5	standard	S3	selected	1	RIBOFLAVIN	positive	6.3337	0.959595	148314	no
5	standard	S3	selected	1	RIBOSE5-PHOSPHATE	negative	9.96598	0.986518	10933.4	no
5	standard	S3	selected	1	RIBULOSE 1,5-BISPHOSPHATE	negative	6.19856	0.840664	54.6667	no
5	standard	S3	selected	1	S-ADENOSYLHOMOCYSTEINE	positive	2.43868	0.991869	136409	no
5	standard	S3	selected	1	S-ADENOSYLMETHIONINE	positive	5.01885	0.94819	8857.2	no
5	standard	S3	selected	1	SALSOLINOL	positive	8.48168	0.889627	163033	no
5	standard	S3	selected	1	SERINE	positive	1.03382	0.995795	491316	no
5	standard	S3	selected	1	SORBITOL/MANNITOL	positive	4.98076	0.993142	1.20377e+06	no
5	standard	S3	selected	1	STEAROYLCARNITINE	positive	3.61492	0.991219	1.00723e+06	no
5	standard	S3	selected	1	SUCCINATE	negative	3.93701	0.983874	52811.7	no
5	standard	S3	selected	1	TAURINE	positive	4.07344	0.991803	119960	no
5	standard	S3	selected	1	THIAMINE	positive	3.94804	0.981098	286841	no
5	standard	S3	selected	1	THREONINE	negative	1.86498	0.996876	51932.2	no
5	standard	S3	selected	1	THYMIDINE-MONOPHOSPHATE	negative	11.8831	0.979128	1137.02	no
5	standard	S3	selected	1	TRIGONELLINE	positive	4.17437	0.986554	98174.7	no
5	standard	S3	selected	1	TRYPTOPHAN	positive	4.21367	0.992869	1.21556e+06	no
5	standard	S3	selected	1	TRYPTOPHANAMIDE	positive	12.7045	0.986611	1745.16	no
5	standard	S3	selected	1	TYRAMINE	positive	4.43553	0.933258	21178.1	no
5	standard	S3	selected	1	TYROSINE	positive	4.34638	0.980333	2.95399e+06	no
5	standard	S3	selected	1	URACIL	negative	2.37038	0.996693	94881.7	no
5	standard	S3	selected	1	URATE	negative	3.03047	0.97231	1.39847e+06	no
5	standard	S3	selected	1	UREIDOPROPIONATE	negative	12.0194	0.964839	588.826	no
5	standard	S3	selected	1	URIDINE	negative	4.83463	0.991828	204459	no
5	standard	S3	selected	1	URIDINEDIPHOSPHATEGLUCURONICACID	negative	6.59688	0.996011	1421.37	no
5	standard	S3	selected	1	URIDINEDIPHOSPHATEHEXOSE	negative	6.56737	0.978801	19696.3	no
5	standard	S3	selected	1	URIDINEDIPHOSPHATE-N-ACETYLHEXOSAMINE	negative	8.88675	0.990971	25758.4	no
5	standard	S3	selected	1	URIDINEMONOPHOSPHATE	negative	13.4125	0.980079	2749.71	no
5	standard	S3	selected	1	UROCANATE	negative	2.32879	0.993683	28034.8	no
5	standard	S3	selected	1	VALINE	positive	3.07597	0.962912	5.65515e+06	no
5	standard	S3	selected	1	XANTHINE	negative	2.28995	0.987008	125915	no
5	standard	S3	selected	1	XANTHOSINE	positive	8.75672	0.933303	5001.31	no
5	standard	S3	selected	1	XANTHURENATE	negative	5.90189	0.997517	20219.8	no
6	standard	C3	control	1	1-AMINOCYCLOPROPANECARBOXYLATE	positive	2.64383	0.982563	1.15445e+06	no
6	standard	C3	control	1	1-METHYLADENOSINE	positive	6.51798	0.968773	206316	no
6	standard	C3	control	1	2-AMINOISOBUTYRATE	positive	4.02217	0.998266	110395	no
6	standard	C3	control	1	2-HYDROXYBUTYRATE	negative	6.80219	0.996918	2118.02	no
6	standard	C3	control	1	2-HYDROXYGLUTARICACID	negative	3.39074	0.957142	2.60923e+06	no
6	standard	C3	control	1	2-OXOBUTANOATE	positive	6.38899	0.966734	9797.34	no
6	standard	C3	control	1	2-PHOSPHOGLYCERATE/3-PHOSPHOGLYCERATE	negative	11.8719	0.979767	8393.48	no
6	standard	C3	control	1	3-HYDROXYGLUTARICACID	negative	3.59847	0.951177	249477	no
6	standard	C3	control	1	4-ACETAMIDOBUTANOATE	positive	13.4253	0.701828	13380.9	no
6	standard	C3	control	1	4-GUANIDINOBUTANOATE	positive	4.83931	0.968569	949106	no
6	standard	C3	control	1	4-HYDROXYBENZOATE	negative	2.96028	0.995392	38939.3	no
6	standard	C3	control	1	4-HYDROXY-PROLINE	positive	3.20666	0.987521	64307.5	no
6	standard	C3	control	1	5-AMINOLEVULINATE	positive	3.1579	0.935266	26381.5	no
6	standard	C3	control	1	5'-DEOXYADENOSINE	positive	4.70962	0.942845	24044.5	no
6	standard	C3	control	1	ACETYLCARNITINE	positive	5.14977	0.937653	3.55958e+07	no
6	standard	C3	control	1	ACETYLCHOLINE	positive	4.6645	0.882923	9425.19	no
6	standard	C3	control	1	ADENOSINE	negative	4.0551	0.998163	4463.29	no
6	standard	C3	control	1	ADENOSINE 3',5'-CYCLIC PHOSPHATE	positive	9.65798	0.990168	4576.7	no
6	standard	C3	control	1	ADP	negative	3.86947	0.996773	40552.7	no
6	standard	C3	control	1	AGMATINE	positive	3.10531	0.997734	61460.6	no
6	standard	C3	control	1	AICAR	positive	8.39837	0.979612	4122.22	no
6	standard	C3	control	1	ALANINE	positive	1.10536	0.96958	9.84962e+06	no
6	standard	C3	control	1	ALLANTOIN	negative	10.843	0.99028	6118.58	no
6	standard	C3	control	1	ALPHA-KETOGLUTARATE	negative	4.10742	0.915094	135171	no
6	standard	C3	control	1	AMINOADIPATE	positive	1.24997	0.989674	185358	no
6	standard	C3	control	1	AMP	negative	12.2929	0.818293	738378	no
6	standard	C3	control	1	ANTHRANILATE	negative	5.77796	0.980381	1027.44	no
6	standard	C3	control	1	ARGININE	positive	3.7177	0.89973	4.56602e+07	no
6	standard	C3	control	1	ASPARAGINE	positive	1.82875	0.961209	770253	no
6	standard	C3	control	1	ASPARTATE	negative	4.34474	0.967865	21405	no
6	standard	C3	control	1	ATP	negative	2.69585	0.991665	6251.38	no
6	standard	C3	control	1	BETA-ALANINE/SARCOSINE	positive	1.65492	0.965387	2.38533e+06	no
6	standard	C3	control	1	BETAINE	positive	4.15815	0.961172	2.96258e+07	no
6	standard	C3	control	1	BIOTIN	positive	7.33958	0.944508	58428.5	no
6	standard	C3	control	1	BUTYRYLCARNITINE	positive	1.74931	0.980373	522662	no
6	standard	C3	control	1	CADAVERINE	positive	3.16215	0.983042	13008.1	no
6	standard	C3	control	1	CARNITINE	positive	3.25757	0.961979	5.46694e+06	no
6	standard	C3	control	1	CARNOSINE	positive	4.97235	0.973791	36057.9	no
6	standard	C3	control	1	CDP-ETHANOLAMINE	positive	3.00068	0.997818	8071.62	no
6	standard	C3	control	1	CHOLINE	positive	1.27513	0.933878	4.28253e+07	no
6	standard	C3	control	1	CITICOLINE	negative	6.19814	0.891831	1615.62	no
6	standard	C3	control	1	CITRATE	negative	6.36245	0.972038	2.23959e+06	no
6	standard	C3	control	1	CITRULLINE	positive	0.849726	0.9866	103834	no
6	standard	C3	control	1	CREATINE	positive	5.08306	0.984572	26063.1	no
6	standard	C3	control	1	CYSTATHIONINE	negative	3.38632	0.930039	6991.41	no
6	standard	C3	control	1	CYSTINE	positive	2.93485	0.981524	9785.59	no
6	standard	C3	control	1	CYTIDINE	negative	12.8067	0.952883	597.362	no
6	standard	C3	control	1	CYTIDINE 2',3'-CYCLIC PHOSPHATE	positive	3.51089	0.972865	14003.3	no
6	standard	C3	control	1	DECANOYLCARNITINE	positive	5.87293	0.992885	181281	no
6	standard	C3	control	1	DEOXYADENOSINE	positive	14.1942	0.863567	2810.58	no
6	standard	C3	control	1	DEOXYCARNITINE	positive	4.083	0.993427	3.22696e+06	no
6	standard	C3	control	1	DEOXYGUANOSINE	positive	11.6859	0.992441	62818.7	no
6	standard	C3	control	1	DEOXYGUANOSINE-MONOPHOSPHATE	negative	8.83365	0.987558	43362.3	no
6	standard	C3	control	1	DIHYDROOROTATE	negative	3.67797	0.998664	10312.2	no
6	standard	C3	control	1	DIHYDROURACIL	positive	27.8845	0.718522	3909.07	no
6	standard	C3	control	1	DIMETHYLARGININE (SDMA/ADMA)	positive	5.75593	0.994784	2.57279e+06	no
6	standard	C3	control	1	DIMETHYLGLYCINE	positive	3.24582	0.970875	110909	no
6	standard	C3	control	1	ETHANOLAMINE	positive	2.27239	0.974386	904029	no
6	standard	C3	control	1	FAD	positive	2.0223	0.99978	15268.6	no
6	standard	C3	control	1	FRUCTOSE6-PHOSPHATE	negative	11.2539	0.987296	56641.8	no
6	standard	C3	control	1	GAMMA-AMINOBUTYRATE	positive	2.18979	0.922863	257968	no
6	standard	C3	control	1	GLUCONATE	negative	5.61462	0.998403	144109	no
6	standard	C3	control	1	GLUCOSAMINE	positive	5.92722	0.996783	13657.2	no
6	standard	C3	control	1	GLUCOSE6-PHOSPHATE	negative	3.26338	0.991339	145084	no
6	standard	C3	control	1	GLUCURONATE	negative	12.6848	0.893955	1082.83	no
6	standard	C3	control	1	GLUTAMATE	positive	2.0412	0.979122	3.58483e+06	no
6	standard	C3	control	1	GLUTAMINE	positive	1.26545	0.892647	2.13272e+07	no
6	standard	C3	control	1	GLUTARATE	negative	8.47739	0.983211	2455.02	no
6	standard	C3	control	1	GLUTARYLCARNITINE	positive	7.08351	0.994183	39181.1	no
6	standard	C3	control	1	GLUTATHIONEOXIDIZED	negative	16.3503	0.882416	1116.72	no
6	standard	C3	control	1	GLUTATHIONEREDUCED	negative	8.75007	0.994205	106093	no
6	standard	C3	control	1	GLYCERATE	negative	6.17956	0.991753	1156.52	no
6	standard	C3	control	1	GLYCEROL	negative	9.1584	0.969708	771.852	no
6	standard	C3	control	1	GLYCEROL3-PHOSPHATE	negative	2.6791	0.995775	308097	no
6	standard	C3	control	1	GLYCINE	positive	2.25939	0.992261	143864	no
6	standard	C3	control	1	GLYCOCHENODEOXYCHOLATE	positive	3.45039	0.969661	12140.5	no
6	standard	C3	control	1	GUANINE	positive	3.50724	0.994639	148156	no
6	standard	C3	control	1	GUANOSINE	negative	5.39025	0.998134	41033	no
6	standard	C3	control	1	GUANOSINEDIPHOSPHATEMANNOSE	positive	4.95456	0.998859	4390.29	no
6	standard	C3	control	1	GUANOSINEMONOPHOSPHATE	negative	7.61826	0.97537	14228	no
6	standard	C3	control	1	HEXANOYLCARNITINE	positive	4.63593	0.949913	2911.98	no
6	standard	C3	control	1	HEXOSEINCLUDINGALPHA-GLUCOSE	negative	9.08622	0.987942	20533	no
6	standard	C3	control	1	HISTAMINE	positive	7.61811	0.989616	82157.3	no
6	standard	C3	control	1	HISTIDINE	positive	2.85038	0.92865	1.10827e+08	no
6	standard	C3	control	1	HISTIDINOL	positive	6.2176	0.994092	45918.9	no
6	standard	C3	control	1	HOMOGENTISATE	negative	3.52981	0.996812	5682.55	no
6	standard	C3	control	1	HYDROXYKYNURENINE	negative	2.17442	0.995895	111605	no
6	standard	C3	control	1	HYDROXYPHENYLLACTATE	negative	12.2239	0.98861	3330.39	no
6	standard	C3	control	1	HYPOTAURINE	positive	7.93475	0.948047	2955.01	no
6	standard	C3	control	1	HYPOXANTHINE	negative	3.56388	0.99601	45436.3	no
6	standard	C3	control	1	INOSINE	positive	4.70505	0.787309	1.08411e+07	no
6	standard	C3	control	1	INOSINEMONOPHOSPHATE	negative	13.0245	0.969306	24861.5	no
6	standard	C3	control	1	ISOCITRATE	negative	12.5076	0.98073	1418.35	no
6	standard	C3	control	1	ISOLEUCINE	positive	1.44024	0.996218	1.5081e+07	no
6	standard	C3	control	1	ISOVALERYLCARNITINE	positive	1.97816	0.994117	28086.7	no
6	standard	C3	control	1	KYNURENATE	positive	4.63106	0.969743	3.63878e+06	no
6	standard	C3	control	1	KYNURENINE	positive	4.83891	0.97675	880916	no
6	standard	C3	control	1	LACTATE	negative	2.38898	0.981062	33031	no
6	standard	C3	control	1	LAUROYLCARNITINE	positive	4.80777	0.992278	166495	no
6	standard	C3	control	1	LEUCINE	positive	0.914535	0.988688	1.22672e+07	no
6	standard	C3	control	1	LYSINE	positive	2.48153	0.989464	2.81382e+07	no
6	standard	C3	control	1	MALATE	negative	2.33375	0.965523	2.27819e+06	no
6	standard	C3	control	1	MALONATE	negative	4.97753	0.973044	2918.68	no
6	standard	C3	control	1	MANNOSE/ALLOSE/FRUCTOSE/MYOINOSITOL	positive	4.39415	0.960107	1.33188e+06	no
6	standard	C3	control	1	METHIONINE	positive	2.50964	0.997026	1.41306e+06	no
6	standard	C3	control	1	METHYLGUANIDINE	positive	4.50155	0.976561	15875.8	no
6	standard	C3	control	1	METHYLTHIOADENOSINE	positive	10.4978	0.923778	1.86304e+06	no
6	standard	C3	control	1	MYRISTOYLCARNITINE (TETRADECANOYLCARNITINE)	positive	4.29821	0.987743	1.22785e+07	no
6	standard	C3	control	1	N,N,N-TRIMETHYLLYSINE	positive	2.96125	0.997907	6.87316e+06	no
6	standard	C3	control	1	N-ACETYLALANINE	negative	6.90539	0.994657	6966.2	no
6	standard	C3	control	1	N-ACETYLASPARTATE	negative	4.52161	0.941825	64461.5	no
6	standard	C3	control	1	N-ACETYLGLUTAMATE	negative	4.70827	0.992684	9157.5	no
6	standard	C3	control	1	N-ACETYLLEUCINE	positive	8.46368	0.751032	31322.2	no
6	standard	C3	control	1	N-ACETYLMANNOSAMINE	positive	4.33809	0.987841	155705	no
6	standard	C3	control	1	N-ACETYLNEURAMINATE	positive	5.34464	0.994029	141398	no
6	standard	C3	control	1	N-ACETYLPUTRESCINE	positive	2.7213	0.896087	146082	no
6	standard	C3	control	1	N-ACETYLSERINE	positive	6.31543	0.949701	12135.1	no
6	standard	C3	control	1	NAD	positive	3.86624	0.997914	97509	no
6	standard	C3	control	1	NADP	negative	9.53442	0.956238	3407.06	no
6	standard	C3	control	1	N-ALPHA-ACETYLLYSINE	positive	2.75454	0.998835	834690	no
6	standard	C3	control	1	N-FORMYLMETHIONINE	negative	6.5645	0.986411	529.552	no
6	standard	C3	control	1	NICOTINAMIDE	positive	10.168	0.715895	191966	no
6	standard	C3	control	1	NICOTINATE	negative	3.73541	0.993781	20566.9	no
6	standard	C3	control	1	NICOTINICACIDADENINEDINUCLEOTIDEPHOSPHATE	negative	11.7426	0.971464	1020.44	no
6	standard	C3	control	1	N-METHYLASPARTATE	positive	1.6169	0.916035	115290	no
6	standard	C3	control	1	O-ACETYLSERINE	positive	11.441	0.948849	1640.4	no
6	standard	C3	control	1	OCTANOYLCARNITINE	positive	5.28685	0.910404	1078.19	no
6	standard	C3	control	1	OPHTHALMATE	positive	5.17368	0.997821	16695.5	no
6	standard	C3	control	1	OROTATE	negative	8.18571	0.967888	11275.6	no
6	standard	C3	control	1	OXALATE	negative	2.3662	0.981717	2.01205e+06	no
6	standard	C3	control	1	OXOPROLINE	positive	2.65722	0.98427	2.1878e+06	no
6	standard	C3	control	1	PALMITOYLCARNITINE	positive	2.62826	0.989051	4.91764e+06	no
6	standard	C3	control	1	PANTOTHENATE	positive	3.85879	0.951562	406538	no
6	standard	C3	control	1	PHENYLALANINE	positive	6.4202	0.998919	9.4256e+06	no
6	standard	C3	control	1	PHOSPHOENOLPYRUVATE	negative	6.65946	0.975147	8521.69	no
6	standard	C3	control	1	P-HYDROXYPHENYLACETATE	negative	2.92952	0.990558	10089	no
6	standard	C3	control	1	PIPECOLATE	negative	1.72606	0.993258	603895	no
6	standard	C3	control	1	PROLINE	positive	1.34364	0.82546	4.69e+07	no
6	standard	C3	control	1	PROPIOYLCARNITINE	positive	4.09838	0.976027	8.19032e+06	no
6	standard	C3	control	1	PUTRESCINE	positive	3.81646	0.98541	445909	no
6	standard	C3	control	1	PYRIDOXAL	negative	5.51817	0.938008	3122.61	no
6	standard	C3	control	1	PYRIDOXAMINE	positive	1.43273	0.797517	46022.9	no
6	standard	C3	control	1	RIBOFLAVIN	positive	6.3337	0.959595	132200	no
6	standard	C3	control	1	RIBOSE5-PHOSPHATE	negative	9.96598	0.986518	12151.9	no
6	standard	C3	control	1	RIBULOSE 1,5-BISPHOSPHATE	negative	6.19856	0.840664	48.9114	no
6	standard	C3	control	1	S-ADENOSYLHOMOCYSTEINE	positive	2.43868	0.991869	136226	no
6	standard	C3	control	1	S-ADENOSYLMETHIONINE	positive	5.01885	0.94819	10686.2	no
6	standard	C3	control	1	SALSOLINOL	positive	8.48168	0.889627	139323	no
6	standard	C3	control	1	SERINE	positive	1.03382	0.995795	457328	no
6	standard	C3	control	1	SORBITOL/MANNITOL	positive	4.98076	0.993142	2.63659e+06	no
6	standard	C3	control	1	STEAROYLCARNITINE	positive	3.61492	0.991219	874283	no
6	standard	C3	control	1	SUCCINATE	negative	3.93701	0.983874	56803	no
6	standard	C3	control	1	TAURINE	positive	4.07344	0.991803	141443	no
6	standard	C3	control	1	THIAMINE	positive	3.94804	0.981098	408191	no
6	standard	C3	control	1	THREONINE	negative	1.86498	0.996876	52792.1	no
6	standard	C3	control	1	THYMIDINE-MONOPHOSPHATE	negative	11.8831	0.979128	1332.49	no
6	standard	C3	control	1	TRIGONELLINE	positive	4.17437	0.986554	143853	no
6	standard	C3	control	1	TRYPTOPHAN	positive	4.21367	0.992869	1.03245e+06	no
6	standard	C3	control	1	TRYPTOPHANAMIDE	positive	12.7045	0.986611	2169.77	no
6	standard	C3	control	1	TYRAMINE	positive	4.43553	0.933258	29964.8	no
6	standard	C3	control	1	TYROSINE	positive	4.34638	0.980333	2.46194e+06	no
6	standard	C3	control	1	URACIL	negative	2.37038	0.996693	98597.1	no
6	standard	C3	control	1	URATE	negative	3.03047	0.97231	787329	no
6	standard	C3	control	1	UREIDOPROPIONATE	negative	12.0194	0.964839	1640.65	no
6	standard	C3	control	1	URIDINE	negative	4.83463	0.991828	244151	no
6	standard	C3	control	1	URIDINEDIPHOSPHATEGLUCURONICACID	negative	6.59688	0.996011	1458.03	no
6	standard	C3	control	1	URIDINEDIPHOSPHATEHEXOSE	negative	6.56737	0.978801	8722.77	no
6	standard	C3	control	1	URIDINEDIPHOSPHATE-N-ACETYLHEXOSAMINE	negative	8.88675	0.990971	21276.5	no
6	standard	C3	control	1	URIDINEMONOPHOSPHATE	negative	13.4125	0.980079	2340.53	no
6	standard	C3	control	1	UROCANATE	negative	2.32879	0.993683	37986.4	no
6	standard	C3	control	1	VALINE	positive	3.07597	0.962912	6.40489e+06	no
6	standard	C3	control	1	XANTHINE	negative	2.28995	0.987008	129410	no
6	standard	C3	control	1	XANTHOSINE	positive	8.75672	0.933303	7603.11	no
6	standard	C3	control	1	XANTHURENATE	negative	5.90189	0.997517	38396.4	no
7	standard	S4	selected	1	1-AMINOCYCLOPROPANECARBOXYLATE	positive	2.64383	0.982563	1.01933e+06	yes
7	standard	S4	selected	1	1-METHYLADENOSINE	positive	6.51798	0.968773	385158	yes
7	standard	S4	selected	1	2-AMINOISOBUTYRATE	positive	4.02217	0.998266	68107.9	yes
7	standard	S4	selected	1	2-HYDROXYBUTYRATE	negative	6.80219	0.996918	1655.36	yes
7	standard	S4	selected	1	2-HYDROXYGLUTARICACID	negative	3.39074	0.957142	2.42495e+06	yes
7	standard	S4	selected	1	2-OXOBUTANOATE	positive	6.38899	0.966734	9293.2	yes
7	standard	S4	selected	1	2-PHOSPHOGLYCERATE/3-PHOSPHOGLYCERATE	negative	11.8719	0.979767	6287.88	yes
7	standard	S4	selected	1	3-HYDROXYGLUTARICACID	negative	3.59847	0.951177	229116	yes
7	standard	S4	selected	1	4-ACETAMIDOBUTANOATE	positive	13.4253	0.701828	15458.4	yes
7	standard	S4	selected	1	4-GUANIDINOBUTANOATE	positive	4.83931	0.968569	519973	yes
7	standard	S4	selected	1	4-HYDROXYBENZOATE	negative	2.96028	0.995392	45002.4	yes
7	standard	S4	selected	1	4-HYDROXY-PROLINE	positive	3.20666	0.987521	54897.8	yes
7	standard	S4	selected	1	5-AMINOLEVULINATE	positive	3.1579	0.935266	12396.3	yes
7	standard	S4	selected	1	5'-DEOXYADENOSINE	positive	4.70962	0.942845	6737.3	yes
7	standard	S4	selected	1	ACETYLCARNITINE	positive	5.14977	0.937653	1.58947e+07	yes
7	standard	S4	selected	1	ACETYLCHOLINE	positive	4.6645	0.882923	906.67	yes
7	standard	S4	selected	1	ADENOSINE	negative	4.0551	0.998163	1838.74	yes
7	standard	S4	selected	1	ADENOSINE 3',5'-CYCLIC PHOSPHATE	positive	9.65798	0.990168	2149.67	yes
7	standard	S4	selected	1	ADP	negative	3.86947	0.996773	23143.7	yes
7	standard	S4	selected	1	AGMATINE	positive	3.10531	0.997734	39253.4	yes
7	standard	S4	selected	1	AICAR	positive	8.39837	0.979612	18341.1	yes
7	standard	S4	selected	1	ALANINE	positive	1.10536	0.96958	1.03275e+07	yes
7	standard	S4	selected	1	ALLANTOIN	negative	10.843	0.99028	5822.22	yes
7	standard	S4	selected	1	ALPHA-KETOGLUTARATE	negative	4.10742	0.915094	243988	yes
7	standard	S4	selected	1	AMINOADIPATE	positive	1.24997	0.989674	104842	yes
7	standard	S4	selected	1	AMP	negative	12.2929	0.818293	317198	yes
7	standard	S4	selected	1	ANTHRANILATE	negative	5.77796	0.980381	2181.84	yes
7	standard	S4	selected	1	ARGININE	positive	3.7177	0.89973	4.1241e+07	yes
7	standard	S4	selected	1	ASPARAGINE	positive	1.82875	0.961209	728783	yes
7	standard	S4	selected	1	ASPARTATE	negative	4.34474	0.967865	27490.9	yes
7	standard	S4	selected	1	ATP	negative	2.69585	0.991665	4784.37	yes
7	standard	S4	selected	1	BETA-ALANINE/SARCOSINE	positive	1.65492	0.965387	1.7246e+06	yes
7	standard	S4	selected	1	BETAINE	positive	4.15815	0.961172	1.99947e+07	yes
7	standard	S4	selected	1	BIOTIN	positive	7.33958	0.944508	65816	yes
7	standard	S4	selected	1	BUTYRYLCARNITINE	positive	1.74931	0.980373	288534	yes
7	standard	S4	selected	1	CADAVERINE	positive	3.16215	0.983042	13462.9	yes
7	standard	S4	selected	1	CARNITINE	positive	3.25757	0.961979	6.26399e+06	yes
7	standard	S4	selected	1	CARNOSINE	positive	4.97235	0.973791	31515.3	yes
7	standard	S4	selected	1	CDP-ETHANOLAMINE	positive	3.00068	0.997818	5374.45	yes
7	standard	S4	selected	1	CHOLINE	positive	1.27513	0.933878	6.712e+07	yes
7	standard	S4	selected	1	CITICOLINE	negative	6.19814	0.891831	1698.27	yes
7	standard	S4	selected	1	CITRATE	negative	6.36245	0.972038	372957	yes
7	standard	S4	selected	1	CITRULLINE	positive	0.849726	0.9866	163563	yes
7	standard	S4	selected	1	CREATINE	positive	5.08306	0.984572	138623	yes
7	standard	S4	selected	1	CYSTATHIONINE	negative	3.38632	0.930039	4817.1	yes
7	standard	S4	selected	1	CYSTINE	positive	2.93485	0.981524	31906.9	yes
7	standard	S4	selected	1	CYTIDINE	negative	12.8067	0.952883	516.156	yes
7	standard	S4	selected	1	CYTIDINE 2',3'-CYCLIC PHOSPHATE	positive	3.51089	0.972865	42521.2	yes
7	standard	S4	selected	1	DECANOYLCARNITINE	positive	5.87293	0.992885	584084	yes
7	standard	S4	selected	1	DEOXYADENOSINE	positive	14.1942	0.863567	17517.9	yes
7	standard	S4	selected	1	DEOXYCARNITINE	positive	4.083	0.993427	1.82533e+06	yes
7	standard	S4	selected	1	DEOXYGUANOSINE	positive	11.6859	0.992441	25658.9	yes
7	standard	S4	selected	1	DEOXYGUANOSINE-MONOPHOSPHATE	negative	8.83365	0.987558	18733.7	yes
7	standard	S4	selected	1	DIHYDROOROTATE	negative	3.67797	0.998664	144348	yes
7	standard	S4	selected	1	DIHYDROURACIL	positive	27.8845	0.718522	11958.8	yes
7	standard	S4	selected	1	DIMETHYLARGININE (SDMA/ADMA)	positive	5.75593	0.994784	5.89543e+06	yes
7	standard	S4	selected	1	DIMETHYLGLYCINE	positive	3.24582	0.970875	65630.4	yes
7	standard	S4	selected	1	ETHANOLAMINE	positive	2.27239	0.974386	1.01752e+06	yes
7	standard	S4	selected	1	FAD	positive	2.0223	0.99978	9287.36	yes
7	standard	S4	selected	1	FRUCTOSE6-PHOSPHATE	negative	11.2539	0.987296	17023.4	yes
7	standard	S4	selected	1	GAMMA-AMINOBUTYRATE	positive	2.18979	0.922863	259728	yes
7	standard	S4	selected	1	GLUCONATE	negative	5.61462	0.998403	64639.1	yes
7	standard	S4	selected	1	GLUCOSAMINE	positive	5.92722	0.996783	29921.4	yes
7	standard	S4	selected	1	GLUCOSE6-PHOSPHATE	negative	3.26338	0.991339	28591.1	yes
7	standard	S4	selected	1	GLUCURONATE	negative	12.6848	0.893955	1198.43	yes
7	standard	S4	selected	1	GLUTAMATE	positive	2.0412	0.979122	3.10444e+06	yes
7	standard	S4	selected	1	GLUTAMINE	positive	1.26545	0.892647	1.60703e+07	yes
7	standard	S4	selected	1	GLUTARATE	negative	8.47739	0.983211	917.67	yes
7	standard	S4	selected	1	GLUTARYLCARNITINE	positive	7.08351	0.994183	6413.14	yes
7	standard	S4	selected	1	GLUTATHIONEOXIDIZED	negative	16.3503	0.882416	257.95	yes
7	standard	S4	selected	1	GLUTATHIONEREDUCED	negative	8.75007	0.994205	14989.4	yes
7	standard	S4	selected	1	GLYCERATE	negative	6.17956	0.991753	2037.09	yes
7	standard	S4	selected	1	GLYCEROL	negative	9.1584	0.969708	1678.15	yes
7	standard	S4	selected	1	GLYCEROL3-PHOSPHATE	negative	2.6791	0.995775	109869	yes
7	standard	S4	selected	1	GLYCINE	positive	2.25939	0.992261	135250	yes
7	standard	S4	selected	1	GLYCOCHENODEOXYCHOLATE	positive	3.45039	0.969661	60295.2	yes
7	standard	S4	selected	1	GUANINE	positive	3.50724	0.994639	206045	yes
7	standard	S4	selected	1	GUANOSINE	negative	5.39025	0.998134	67416.6	yes
7	standard	S4	selected	1	GUANOSINEDIPHOSPHATEMANNOSE	positive	4.95456	0.998859	2005.91	yes
7	standard	S4	selected	1	GUANOSINEMONOPHOSPHATE	negative	7.61826	0.97537	16966.8	yes
7	standard	S4	selected	1	HEXANOYLCARNITINE	positive	4.63593	0.949913	651.796	yes
7	standard	S4	selected	1	HEXOSEINCLUDINGALPHA-GLUCOSE	negative	9.08622	0.987942	18978.1	yes
7	standard	S4	selected	1	HISTAMINE	positive	7.61811	0.989616	201527	yes
7	standard	S4	selected	1	HISTIDINE	positive	2.85038	0.92865	106914092	yes
7	standard	S4	selected	1	HISTIDINOL	positive	6.2176	0.994092	36609.1	yes
7	standard	S4	selected	1	HOMOGENTISATE	negative	3.52981	0.996812	24228.8	yes
7	standard	S4	selected	1	HYDROXYKYNURENINE	negative	2.17442	0.995895	122386	yes
7	standard	S4	selected	1	HYDROXYPHENYLLACTATE	negative	12.2239	0.98861	2009.73	yes
7	standard	S4	selected	1	HYPOTAURINE	positive	7.93475	0.948047	8.5161	yes
7	standard	S4	selected	1	HYPOXANTHINE	negative	3.56388	0.99601	84235.8	yes
7	standard	S4	selected	1	INOSINE	positive	4.70505	0.787309	9.88033e+06	yes
7	standard	S4	selected	1	INOSINEMONOPHOSPHATE	negative	13.0245	0.969306	34933.3	yes
7	standard	S4	selected	1	ISOCITRATE	negative	12.5076	0.98073	192.66	yes
7	standard	S4	selected	1	ISOLEUCINE	positive	1.44024	0.996218	1.78627e+07	yes
7	standard	S4	selected	1	ISOVALERYLCARNITINE	positive	1.97816	0.994117	29580.1	yes
7	standard	S4	selected	1	KYNURENATE	positive	4.63106	0.969743	2.29691e+06	yes
7	standard	S4	selected	1	KYNURENINE	positive	4.83891	0.97675	662175	yes
7	standard	S4	selected	1	LACTATE	negative	2.38898	0.981062	33039.2	yes
7	standard	S4	selected	1	LAUROYLCARNITINE	positive	4.80777	0.992278	23365.5	yes
7	standard	S4	selected	1	LEUCINE	positive	0.914535	0.988688	1.30237e+07	yes
7	standard	S4	selected	1	LYSINE	positive	2.48153	0.989464	2.7731e+07	yes
7	standard	S4	selected	1	MALATE	negative	2.33375	0.965523	1.14168e+06	yes
7	standard	S4	selected	1	MALONATE	negative	4.97753	0.973044	2747.16	yes
7	standard	S4	selected	1	MANNOSE/ALLOSE/FRUCTOSE/MYOINOSITOL	positive	4.39415	0.960107	4.01568e+06	yes
7	standard	S4	selected	1	METHIONINE	positive	2.50964	0.997026	2.39195e+06	yes
7	standard	S4	selected	1	METHYLGUANIDINE	positive	4.50155	0.976561	12450	yes
7	standard	S4	selected	1	METHYLTHIOADENOSINE	positive	10.4978	0.923778	1.51402e+06	yes
7	standard	S4	selected	1	MYRISTOYLCARNITINE (TETRADECANOYLCARNITINE)	positive	4.29821	0.987743	4.59511e+06	yes
7	standard	S4	selected	1	N,N,N-TRIMETHYLLYSINE	positive	2.96125	0.997907	5.31101e+06	yes
7	standard	S4	selected	1	N-ACETYLALANINE	negative	6.90539	0.994657	8069.92	yes
7	standard	S4	selected	1	N-ACETYLASPARTATE	negative	4.52161	0.941825	62104.3	yes
7	standard	S4	selected	1	N-ACETYLGLUTAMATE	negative	4.70827	0.992684	6782.68	yes
7	standard	S4	selected	1	N-ACETYLLEUCINE	positive	8.46368	0.751032	33771.3	yes
7	standard	S4	selected	1	N-ACETYLMANNOSAMINE	positive	4.33809	0.987841	178590	yes
7	standard	S4	selected	1	N-ACETYLNEURAMINATE	positive	5.34464	0.994029	80941.2	yes
7	standard	S4	selected	1	N-ACETYLPUTRESCINE	positive	2.7213	0.896087	50908.3	yes
7	standard	S4	selected	1	N-ACETYLSERINE	positive	6.31543	0.949701	10745.3	yes
7	standard	S4	selected	1	NAD	positive	3.86624	0.997914	34193.1	yes
7	standard	S4	selected	1	NADP	negative	9.53442	0.956238	4554.52	yes
7	standard	S4	selected	1	N-ALPHA-ACETYLLYSINE	positive	2.75454	0.998835	744814	yes
7	standard	S4	selected	1	N-FORMYLMETHIONINE	negative	6.5645	0.986411	440.695	yes
7	standard	S4	selected	1	NICOTINAMIDE	positive	10.168	0.715895	243054	yes
7	standard	S4	selected	1	NICOTINATE	negative	3.73541	0.993781	18083.9	yes
7	standard	S4	selected	1	NICOTINICACIDADENINEDINUCLEOTIDEPHOSPHATE	negative	11.7426	0.971464	260.874	yes
7	standard	S4	selected	1	N-METHYLASPARTATE	positive	1.6169	0.916035	94800.5	yes
7	standard	S4	selected	1	O-ACETYLSERINE	positive	11.441	0.948849	4948.28	yes
7	standard	S4	selected	1	OCTANOYLCARNITINE	positive	5.28685	0.910404	444.648	yes
7	standard	S4	selected	1	OPHTHALMATE	positive	5.17368	0.997821	4137.91	yes
7	standard	S4	selected	1	OROTATE	negative	8.18571	0.967888	9981.17	yes
7	standard	S4	selected	1	OXALATE	negative	2.3662	0.981717	1.82568e+06	yes
7	standard	S4	selected	1	OXOPROLINE	positive	2.65722	0.98427	1.68103e+06	yes
7	standard	S4	selected	1	PALMITOYLCARNITINE	positive	2.62826	0.989051	3.71057e+06	yes
7	standard	S4	selected	1	PANTOTHENATE	positive	3.85879	0.951562	1.04092e+06	yes
7	standard	S4	selected	1	PHENYLALANINE	positive	6.4202	0.998919	1.24847e+07	yes
7	standard	S4	selected	1	PHOSPHOENOLPYRUVATE	negative	6.65946	0.975147	8299.39	yes
7	standard	S4	selected	1	P-HYDROXYPHENYLACETATE	negative	2.92952	0.990558	19492.9	yes
7	standard	S4	selected	1	PIPECOLATE	negative	1.72606	0.993258	525608	yes
7	standard	S4	selected	1	PROLINE	positive	1.34364	0.82546	4.51354e+07	yes
7	standard	S4	selected	1	PROPIOYLCARNITINE	positive	4.09838	0.976027	790060	yes
7	standard	S4	selected	1	PUTRESCINE	positive	3.81646	0.98541	338844	yes
7	standard	S4	selected	1	PYRIDOXAL	negative	5.51817	0.938008	2630.42	yes
7	standard	S4	selected	1	PYRIDOXAMINE	positive	1.43273	0.797517	38634.3	yes
7	standard	S4	selected	1	RIBOFLAVIN	positive	6.3337	0.959595	72835.9	yes
7	standard	S4	selected	1	RIBOSE5-PHOSPHATE	negative	9.96598	0.986518	8804.36	yes
7	standard	S4	selected	1	RIBULOSE 1,5-BISPHOSPHATE	negative	6.19856	0.840664	111.918	yes
7	standard	S4	selected	1	S-ADENOSYLHOMOCYSTEINE	positive	2.43868	0.991869	74521	yes
7	standard	S4	selected	1	S-ADENOSYLMETHIONINE	positive	5.01885	0.94819	5575.23	yes
7	standard	S4	selected	1	SALSOLINOL	positive	8.48168	0.889627	241203	yes
7	standard	S4	selected	1	SERINE	positive	1.03382	0.995795	510031	yes
7	standard	S4	selected	1	SORBITOL/MANNITOL	positive	4.98076	0.993142	1.44657e+06	yes
7	standard	S4	selected	1	STEAROYLCARNITINE	positive	3.61492	0.991219	771748	yes
7	standard	S4	selected	1	SUCCINATE	negative	3.93701	0.983874	19857.2	yes
7	standard	S4	selected	1	TAURINE	positive	4.07344	0.991803	85144.5	yes
7	standard	S4	selected	1	THIAMINE	positive	3.94804	0.981098	586781	yes
7	standard	S4	selected	1	THREONINE	negative	1.86498	0.996876	36209.8	yes
7	standard	S4	selected	1	THYMIDINE-MONOPHOSPHATE	negative	11.8831	0.979128	768.966	yes
7	standard	S4	selected	1	TRIGONELLINE	positive	4.17437	0.986554	99353.6	yes
7	standard	S4	selected	1	TRYPTOPHAN	positive	4.21367	0.992869	1.62737e+06	yes
7	standard	S4	selected	1	TRYPTOPHANAMIDE	positive	12.7045	0.986611	1796.46	yes
7	standard	S4	selected	1	TYRAMINE	positive	4.43553	0.933258	316358	yes
7	standard	S4	selected	1	TYROSINE	positive	4.34638	0.980333	3.36867e+06	yes
7	standard	S4	selected	1	URACIL	negative	2.37038	0.996693	175413	yes
7	standard	S4	selected	1	URATE	negative	3.03047	0.97231	856413	yes
7	standard	S4	selected	1	UREIDOPROPIONATE	negative	12.0194	0.964839	1002.43	yes
7	standard	S4	selected	1	URIDINE	negative	4.83463	0.991828	222317	yes
7	standard	S4	selected	1	URIDINEDIPHOSPHATEGLUCURONICACID	negative	6.59688	0.996011	1464.66	yes
7	standard	S4	selected	1	URIDINEDIPHOSPHATEHEXOSE	negative	6.56737	0.978801	4015.13	yes
7	standard	S4	selected	1	URIDINEDIPHOSPHATE-N-ACETYLHEXOSAMINE	negative	8.88675	0.990971	11425.2	yes
7	standard	S4	selected	1	URIDINEMONOPHOSPHATE	negative	13.4125	0.980079	3758.79	yes
7	standard	S4	selected	1	UROCANATE	negative	2.32879	0.993683	44038.5	yes
7	standard	S4	selected	1	VALINE	positive	3.07597	0.962912	7.05899e+06	yes
7	standard	S4	selected	1	XANTHINE	negative	2.28995	0.987008	253981	yes
7	standard	S4	selected	1	XANTHOSINE	positive	8.75672	0.933303	36580.5	yes
7	standard	S4	selected	1	XANTHURENATE	negative	5.90189	0.997517	44847.4	yes
8	standard	C4	control	1	1-AMINOCYCLOPROPANECARBOXYLATE	positive	2.64383	0.982563	1.19046e+06	no
8	standard	C4	control	1	1-METHYLADENOSINE	positive	6.51798	0.968773	303092	no
8	standard	C4	control	1	2-AMINOISOBUTYRATE	positive	4.02217	0.998266	95008.5	no
8	standard	C4	control	1	2-HYDROXYBUTYRATE	negative	6.80219	0.996918	1419.97	no
8	standard	C4	control	1	2-HYDROXYGLUTARICACID	negative	3.39074	0.957142	2.11201e+06	no
8	standard	C4	control	1	2-OXOBUTANOATE	positive	6.38899	0.966734	21667.3	no
8	standard	C4	control	1	2-PHOSPHOGLYCERATE/3-PHOSPHOGLYCERATE	negative	11.8719	0.979767	12778.8	no
8	standard	C4	control	1	3-HYDROXYGLUTARICACID	negative	3.59847	0.951177	193460	no
8	standard	C4	control	1	4-ACETAMIDOBUTANOATE	positive	13.4253	0.701828	22685.4	no
8	standard	C4	control	1	4-GUANIDINOBUTANOATE	positive	4.83931	0.968569	706138	no
8	standard	C4	control	1	4-HYDROXYBENZOATE	negative	2.96028	0.995392	46376.9	no
8	standard	C4	control	1	4-HYDROXY-PROLINE	positive	3.20666	0.987521	68591.8	no
8	standard	C4	control	1	5-AMINOLEVULINATE	positive	3.1579	0.935266	21095.5	no
8	standard	C4	control	1	5'-DEOXYADENOSINE	positive	4.70962	0.942845	21631.3	no
8	standard	C4	control	1	ACETYLCARNITINE	positive	5.14977	0.937653	2.79631e+07	no
8	standard	C4	control	1	ACETYLCHOLINE	positive	4.6645	0.882923	8510.65	no
8	standard	C4	control	1	ADENOSINE	negative	4.0551	0.998163	6033.61	no
8	standard	C4	control	1	ADENOSINE 3',5'-CYCLIC PHOSPHATE	positive	9.65798	0.990168	4109.34	no
8	standard	C4	control	1	ADP	negative	3.86947	0.996773	37332.3	no
8	standard	C4	control	1	AGMATINE	positive	3.10531	0.997734	25891.5	no
8	standard	C4	control	1	AICAR	positive	8.39837	0.979612	4342.96	no
8	standard	C4	control	1	ALANINE	positive	1.10536	0.96958	9.41573e+06	no
8	standard	C4	control	1	ALLANTOIN	negative	10.843	0.99028	16862.5	no
8	standard	C4	control	1	ALPHA-KETOGLUTARATE	negative	4.10742	0.915094	145016	no
8	standard	C4	control	1	AMINOADIPATE	positive	1.24997	0.989674	205607	no
8	standard	C4	control	1	AMP	negative	12.2929	0.818293	610286	no
8	standard	C4	control	1	ANTHRANILATE	negative	5.77796	0.980381	1082.8	no
8	standard	C4	control	1	ARGININE	positive	3.7177	0.89973	3.82782e+07	no
8	standard	C4	control	1	ASPARAGINE	positive	1.82875	0.961209	632771	no
8	standard	C4	control	1	ASPARTATE	negative	4.34474	0.967865	24746.4	no
8	standard	C4	control	1	ATP	negative	2.69585	0.991665	7815.02	no
8	standard	C4	control	1	BETA-ALANINE/SARCOSINE	positive	1.65492	0.965387	2.0873e+06	no
8	standard	C4	control	1	BETAINE	positive	4.15815	0.961172	1.93326e+07	no
8	standard	C4	control	1	BIOTIN	positive	7.33958	0.944508	55440.7	no
8	standard	C4	control	1	BUTYRYLCARNITINE	positive	1.74931	0.980373	453271	no
8	standard	C4	control	1	CADAVERINE	positive	3.16215	0.983042	6944.39	no
8	standard	C4	control	1	CARNITINE	positive	3.25757	0.961979	5.38353e+06	no
8	standard	C4	control	1	CARNOSINE	positive	4.97235	0.973791	39989.3	no
8	standard	C4	control	1	CDP-ETHANOLAMINE	positive	3.00068	0.997818	7087.68	no
8	standard	C4	control	1	CHOLINE	positive	1.27513	0.933878	4.81426e+07	no
8	standard	C4	control	1	CITICOLINE	negative	6.19814	0.891831	1358.28	no
8	standard	C4	control	1	CITRATE	negative	6.36245	0.972038	1.01584e+06	no
8	standard	C4	control	1	CITRULLINE	positive	0.849726	0.9866	97361.2	no
8	standard	C4	control	1	CREATINE	positive	5.08306	0.984572	38376.3	no
8	standard	C4	control	1	CYSTATHIONINE	negative	3.38632	0.930039	7256.81	no
8	standard	C4	control	1	CYSTINE	positive	2.93485	0.981524	3407.08	no
8	standard	C4	control	1	CYTIDINE	negative	12.8067	0.952883	597.061	no
8	standard	C4	control	1	CYTIDINE 2',3'-CYCLIC PHOSPHATE	positive	3.51089	0.972865	11129.4	no
8	standard	C4	control	1	DECANOYLCARNITINE	positive	5.87293	0.992885	106473	no
8	standard	C4	control	1	DEOXYADENOSINE	positive	14.1942	0.863567	2750.75	no
8	standard	C4	control	1	DEOXYCARNITINE	positive	4.083	0.993427	2.71412e+06	no
8	standard	C4	control	1	DEOXYGUANOSINE	positive	11.6859	0.992441	60329	no
8	standard	C4	control	1	DEOXYGUANOSINE-MONOPHOSPHATE	negative	8.83365	0.987558	45188.5	no
8	standard	C4	control	1	DIHYDROOROTATE	negative	3.67797	0.998664	25488.5	no
8	standard	C4	control	1	DIHYDROURACIL	positive	27.8845	0.718522	6597.09	no
8	standard	C4	control	1	DIMETHYLARGININE (SDMA/ADMA)	positive	5.75593	0.994784	3.84904e+06	no
8	standard	C4	control	1	DIMETHYLGLYCINE	positive	3.24582	0.970875	80537.2	no
8	standard	C4	control	1	ETHANOLAMINE	positive	2.27239	0.974386	832283	no
8	standard	C4	control	1	FAD	positive	2.0223	0.99978	10252	no
8	standard	C4	control	1	FRUCTOSE6-PHOSPHATE	negative	11.2539	0.987296	54232.8	no
8	standard	C4	control	1	GAMMA-AMINOBUTYRATE	positive	2.18979	0.922863	236205	no
8	standard	C4	control	1	GLUCONATE	negative	5.61462	0.998403	131280	no
8	standard	C4	control	1	GLUCOSAMINE	positive	5.92722	0.996783	12918.4	no
8	standard	C4	control	1	GLUCOSE6-PHOSPHATE	negative	3.26338	0.991339	142177	no
8	standard	C4	control	1	GLUCURONATE	negative	12.6848	0.893955	882.204	no
8	standard	C4	control	1	GLUTAMATE	positive	2.0412	0.979122	2.97219e+06	no
8	standard	C4	control	1	GLUTAMINE	positive	1.26545	0.892647	1.76705e+07	no
8	standard	C4	control	1	GLUTARATE	negative	8.47739	0.983211	5483.6	no
8	standard	C4	control	1	GLUTARYLCARNITINE	positive	7.08351	0.994183	37849.6	no
8	standard	C4	control	1	GLUTATHIONEOXIDIZED	negative	16.3503	0.882416	423.927	no
8	standard	C4	control	1	GLUTATHIONEREDUCED	negative	8.75007	0.994205	106175	no
8	standard	C4	control	1	GLYCERATE	negative	6.17956	0.991753	1469.46	no
8	standard	C4	control	1	GLYCEROL	negative	9.1584	0.969708	811.631	no
8	standard	C4	control	1	GLYCEROL3-PHOSPHATE	negative	2.6791	0.995775	196109	no
8	standard	C4	control	1	GLYCINE	positive	2.25939	0.992261	104374	no
8	standard	C4	control	1	GLYCOCHENODEOXYCHOLATE	positive	3.45039	0.969661	10829.2	no
8	standard	C4	control	1	GUANINE	positive	3.50724	0.994639	159810	no
8	standard	C4	control	1	GUANOSINE	negative	5.39025	0.998134	47237.7	no
8	standard	C4	control	1	GUANOSINEDIPHOSPHATEMANNOSE	positive	4.95456	0.998859	3346.28	no
8	standard	C4	control	1	GUANOSINEMONOPHOSPHATE	negative	7.61826	0.97537	14428.3	no
8	standard	C4	control	1	HEXANOYLCARNITINE	positive	4.63593	0.949913	27869.8	no
8	standard	C4	control	1	HEXOSEINCLUDINGALPHA-GLUCOSE	negative	9.08622	0.987942	18304.8	no
8	standard	C4	control	1	HISTAMINE	positive	7.61811	0.989616	91968.1	no
8	standard	C4	control	1	HISTIDINE	positive	2.85038	0.92865	1.16681e+08	no
8	standard	C4	control	1	HISTIDINOL	positive	6.2176	0.994092	31234.1	no
8	standard	C4	control	1	HOMOGENTISATE	negative	3.52981	0.996812	14109.8	no
8	standard	C4	control	1	HYDROXYKYNURENINE	negative	2.17442	0.995895	135437	no
8	standard	C4	control	1	HYDROXYPHENYLLACTATE	negative	12.2239	0.98861	2576.08	no
8	standard	C4	control	1	HYPOTAURINE	positive	7.93475	0.948047	2027.84	no
8	standard	C4	control	1	HYPOXANTHINE	negative	3.56388	0.99601	43693.7	no
8	standard	C4	control	1	INOSINE	positive	4.70505	0.787309	9.49716e+06	no
8	standard	C4	control	1	INOSINEMONOPHOSPHATE	negative	13.0245	0.969306	20940.8	no
8	standard	C4	control	1	ISOCITRATE	negative	12.5076	0.98073	741.01	no
8	standard	C4	control	1	ISOLEUCINE	positive	1.44024	0.996218	1.55142e+07	no
8	standard	C4	control	1	ISOVALERYLCARNITINE	positive	1.97816	0.994117	22103.9	no
8	standard	C4	control	1	KYNURENATE	positive	4.63106	0.969743	4.27946e+06	no
8	standard	C4	control	1	KYNURENINE	positive	4.83891	0.97675	340940	no
8	standard	C4	control	1	LACTATE	negative	2.38898	0.981062	34803.8	no
8	standard	C4	control	1	LAUROYLCARNITINE	positive	4.80777	0.992278	221814	no
8	standard	C4	control	1	LEUCINE	positive	0.914535	0.988688	1.06119e+07	no
8	standard	C4	control	1	LYSINE	positive	2.48153	0.989464	2.30153e+07	no
8	standard	C4	control	1	MALATE	negative	2.33375	0.965523	1.73893e+06	no
8	standard	C4	control	1	MALONATE	negative	4.97753	0.973044	2385.46	no
8	standard	C4	control	1	MANNOSE/ALLOSE/FRUCTOSE/MYOINOSITOL	positive	4.39415	0.960107	876733	no
8	standard	C4	control	1	METHIONINE	positive	2.50964	0.997026	1.63205e+06	no
8	standard	C4	control	1	METHYLGUANIDINE	positive	4.50155	0.976561	6115.55	no
8	standard	C4	control	1	METHYLTHIOADENOSINE	positive	10.4978	0.923778	2.07545e+06	no
8	standard	C4	control	1	MYRISTOYLCARNITINE (TETRADECANOYLCARNITINE)	positive	4.29821	0.987743	9.03571e+06	no
8	standard	C4	control	1	N,N,N-TRIMETHYLLYSINE	positive	2.96125	0.997907	4.29143e+06	no
8	standard	C4	control	1	N-ACETYLALANINE	negative	6.90539	0.994657	6496.4	no
8	standard	C4	control	1	N-ACETYLASPARTATE	negative	4.52161	0.941825	65609.1	no
8	standard	C4	control	1	N-ACETYLGLUTAMATE	negative	4.70827	0.992684	8270.89	no
8	standard	C4	control	1	N-ACETYLLEUCINE	positive	8.46368	0.751032	27505.2	no
8	standard	C4	control	1	N-ACETYLMANNOSAMINE	positive	4.33809	0.987841	126148	no
8	standard	C4	control	1	N-ACETYLNEURAMINATE	positive	5.34464	0.994029	67476.4	no
8	standard	C4	control	1	N-ACETYLPUTRESCINE	positive	2.7213	0.896087	267949	no
8	standard	C4	control	1	N-ACETYLSERINE	positive	6.31543	0.949701	9297.26	no
8	standard	C4	control	1	NAD	positive	3.86624	0.997914	58831.2	no
8	standard	C4	control	1	NADP	negative	9.53442	0.956238	3376	no
8	standard	C4	control	1	N-ALPHA-ACETYLLYSINE	positive	2.75454	0.998835	618468	no
8	standard	C4	control	1	N-FORMYLMETHIONINE	negative	6.5645	0.986411	450.576	no
8	standard	C4	control	1	NICOTINAMIDE	positive	10.168	0.715895	334471	no
8	standard	C4	control	1	NICOTINATE	negative	3.73541	0.993781	12320.2	no
8	standard	C4	control	1	NICOTINICACIDADENINEDINUCLEOTIDEPHOSPHATE	negative	11.7426	0.971464	434.508	no
8	standard	C4	control	1	N-METHYLASPARTATE	positive	1.6169	0.916035	101110	no
8	standard	C4	control	1	O-ACETYLSERINE	positive	11.441	0.948849	838.56	no
8	standard	C4	control	1	OCTANOYLCARNITINE	positive	5.28685	0.910404	13750.4	no
8	standard	C4	control	1	OPHTHALMATE	positive	5.17368	0.997821	16778.2	no
8	standard	C4	control	1	OROTATE	negative	8.18571	0.967888	8068.51	no
8	standard	C4	control	1	OXALATE	negative	2.3662	0.981717	2.0393e+06	no
8	standard	C4	control	1	OXOPROLINE	positive	2.65722	0.98427	1.76379e+06	no
8	standard	C4	control	1	PALMITOYLCARNITINE	positive	2.62826	0.989051	6.01857e+06	no
8	standard	C4	control	1	PANTOTHENATE	positive	3.85879	0.951562	411903	no
8	standard	C4	control	1	PHENYLALANINE	positive	6.4202	0.998919	8.89885e+06	no
8	standard	C4	control	1	PHOSPHOENOLPYRUVATE	negative	6.65946	0.975147	10368.3	no
8	standard	C4	control	1	P-HYDROXYPHENYLACETATE	negative	2.92952	0.990558	11481.2	no
8	standard	C4	control	1	PIPECOLATE	negative	1.72606	0.993258	555382	no
8	standard	C4	control	1	PROLINE	positive	1.34364	0.82546	4.11623e+07	no
8	standard	C4	control	1	PROPIOYLCARNITINE	positive	4.09838	0.976027	2.11302e+06	no
8	standard	C4	control	1	PUTRESCINE	positive	3.81646	0.98541	458640	no
8	standard	C4	control	1	PYRIDOXAL	negative	5.51817	0.938008	2030.51	no
8	standard	C4	control	1	PYRIDOXAMINE	positive	1.43273	0.797517	39812.8	no
8	standard	C4	control	1	RIBOFLAVIN	positive	6.3337	0.959595	52526.5	no
8	standard	C4	control	1	RIBOSE5-PHOSPHATE	negative	9.96598	0.986518	9487.35	no
8	standard	C4	control	1	RIBULOSE 1,5-BISPHOSPHATE	negative	6.19856	0.840664	54.3974	no
8	standard	C4	control	1	S-ADENOSYLHOMOCYSTEINE	positive	2.43868	0.991869	104356	no
8	standard	C4	control	1	S-ADENOSYLMETHIONINE	positive	5.01885	0.94819	6520.29	no
8	standard	C4	control	1	SALSOLINOL	positive	8.48168	0.889627	234818	no
8	standard	C4	control	1	SERINE	positive	1.03382	0.995795	385180	no
8	standard	C4	control	1	SORBITOL/MANNITOL	positive	4.98076	0.993142	2.16407e+06	no
8	standard	C4	control	1	STEAROYLCARNITINE	positive	3.61492	0.991219	1.05012e+06	no
8	standard	C4	control	1	SUCCINATE	negative	3.93701	0.983874	38805.8	no
8	standard	C4	control	1	TAURINE	positive	4.07344	0.991803	140807	no
8	standard	C4	control	1	THIAMINE	positive	3.94804	0.981098	316427	no
8	standard	C4	control	1	THREONINE	negative	1.86498	0.996876	49978.2	no
8	standard	C4	control	1	THYMIDINE-MONOPHOSPHATE	negative	11.8831	0.979128	1244.87	no
8	standard	C4	control	1	TRIGONELLINE	positive	4.17437	0.986554	88524.9	no
8	standard	C4	control	1	TRYPTOPHAN	positive	4.21367	0.992869	1.08204e+06	no
8	standard	C4	control	1	TRYPTOPHANAMIDE	positive	12.7045	0.986611	2329.41	no
8	standard	C4	control	1	TYRAMINE	positive	4.43553	0.933258	21302.6	no
8	standard	C4	control	1	TYROSINE	positive	4.34638	0.980333	2.00196e+06	no
8	standard	C4	control	1	URACIL	negative	2.37038	0.996693	94258.7	no
8	standard	C4	control	1	URATE	negative	3.03047	0.97231	1.07582e+06	no
8	standard	C4	control	1	UREIDOPROPIONATE	negative	12.0194	0.964839	918.833	no
8	standard	C4	control	1	URIDINE	negative	4.83463	0.991828	247085	no
8	standard	C4	control	1	URIDINEDIPHOSPHATEGLUCURONICACID	negative	6.59688	0.996011	1705.89	no
8	standard	C4	control	1	URIDINEDIPHOSPHATEHEXOSE	negative	6.56737	0.978801	16804.9	no
8	standard	C4	control	1	URIDINEDIPHOSPHATE-N-ACETYLHEXOSAMINE	negative	8.88675	0.990971	25231.9	no
8	standard	C4	control	1	URIDINEMONOPHOSPHATE	negative	13.4125	0.980079	1889.24	no
8	standard	C4	control	1	UROCANATE	negative	2.32879	0.993683	41406.8	no
8	standard	C4	control	1	VALINE	positive	3.07597	0.962912	7.05253e+06	no
8	standard	C4	control	1	XANTHINE	negative	2.28995	0.987008	141300	no
8	standard	C4	control	1	XANTHOSINE	positive	8.75672	0.933303	11589.3	no
8	standard	C4	control	1	XANTHURENATE	negative	5.90189	0.997517	59254.2	no
9	standard	S5	selected	1	1-AMINOCYCLOPROPANECARBOXYLATE	positive	2.64383	0.982563	1.12301e+06	no
9	standard	S5	selected	1	1-METHYLADENOSINE	positive	6.51798	0.968773	440723	no
9	standard	S5	selected	1	2-AMINOISOBUTYRATE	positive	4.02217	0.998266	104847	no
9	standard	S5	selected	1	2-HYDROXYBUTYRATE	negative	6.80219	0.996918	1335.56	no
9	standard	S5	selected	1	2-HYDROXYGLUTARICACID	negative	3.39074	0.957142	2.01314e+06	no
9	standard	S5	selected	1	2-OXOBUTANOATE	positive	6.38899	0.966734	4194.95	no
9	standard	S5	selected	1	2-PHOSPHOGLYCERATE/3-PHOSPHOGLYCERATE	negative	11.8719	0.979767	9975	no
9	standard	S5	selected	1	3-HYDROXYGLUTARICACID	negative	3.59847	0.951177	204147	no
9	standard	S5	selected	1	4-ACETAMIDOBUTANOATE	positive	13.4253	0.701828	16404.9	no
9	standard	S5	selected	1	4-GUANIDINOBUTANOATE	positive	4.83931	0.968569	706544	no
9	standard	S5	selected	1	4-HYDROXYBENZOATE	negative	2.96028	0.995392	22822.7	no
9	standard	S5	selected	1	4-HYDROXY-PROLINE	positive	3.20666	0.987521	155879	no
9	standard	S5	selected	1	5-AMINOLEVULINATE	positive	3.1579	0.935266	24256.7	no
9	standard	S5	selected	1	5'-DEOXYADENOSINE	positive	4.70962	0.942845	17506.9	no
9	standard	S5	selected	1	ACETYLCARNITINE	positive	5.14977	0.937653	3.2431e+07	no
9	standard	S5	selected	1	ACETYLCHOLINE	positive	4.6645	0.882923	4051.13	no
9	standard	S5	selected	1	ADENOSINE	negative	4.0551	0.998163	5558.03	no
9	standard	S5	selected	1	ADENOSINE 3',5'-CYCLIC PHOSPHATE	positive	9.65798	0.990168	5091.7	no
9	standard	S5	selected	1	ADP	negative	3.86947	0.996773	37701.3	no
9	standard	S5	selected	1	AGMATINE	positive	3.10531	0.997734	34932.7	no
9	standard	S5	selected	1	AICAR	positive	8.39837	0.979612	10207	no
9	standard	S5	selected	1	ALANINE	positive	1.10536	0.96958	9.63964e+06	no
9	standard	S5	selected	1	ALLANTOIN	negative	10.843	0.99028	3517.14	no
9	standard	S5	selected	1	ALPHA-KETOGLUTARATE	negative	4.10742	0.915094	151516	no
9	standard	S5	selected	1	AMINOADIPATE	positive	1.24997	0.989674	235905	no
9	standard	S5	selected	1	AMP	negative	12.2929	0.818293	530189	no
9	standard	S5	selected	1	ANTHRANILATE	negative	5.77796	0.980381	1450.93	no
9	standard	S5	selected	1	ARGININE	positive	3.7177	0.89973	3.73972e+07	no
9	standard	S5	selected	1	ASPARAGINE	positive	1.82875	0.961209	807772	no
9	standard	S5	selected	1	ASPARTATE	negative	4.34474	0.967865	16543.7	no
9	standard	S5	selected	1	ATP	negative	2.69585	0.991665	6307.58	no
9	standard	S5	selected	1	BETA-ALANINE/SARCOSINE	positive	1.65492	0.965387	2.11038e+06	no
9	standard	S5	selected	1	BETAINE	positive	4.15815	0.961172	3.01947e+07	no
9	standard	S5	selected	1	BIOTIN	positive	7.33958	0.944508	54452.6	no
9	standard	S5	selected	1	BUTYRYLCARNITINE	positive	1.74931	0.980373	514245	no
9	standard	S5	selected	1	CADAVERINE	positive	3.16215	0.983042	6487.09	no
9	standard	S5	selected	1	CARNITINE	positive	3.25757	0.961979	6.55425e+06	no
9	standard	S5	selected	1	CARNOSINE	positive	4.97235	0.973791	26812.4	no
9	standard	S5	selected	1	CDP-ETHANOLAMINE	positive	3.00068	0.997818	7988.17	no
9	standard	S5	selected	1	CHOLINE	positive	1.27513	0.933878	4.25834e+07	no
9	standard	S5	selected	1	CITICOLINE	negative	6.19814	0.891831	1699.66	no
9	standard	S5	selected	1	CITRATE	negative	6.36245	0.972038	1.05863e+06	no
9	standard	S5	selected	1	CITRULLINE	positive	0.849726	0.9866	99903.3	no
9	standard	S5	selected	1	CREATINE	positive	5.08306	0.984572	51356.7	no
9	standard	S5	selected	1	CYSTATHIONINE	negative	3.38632	0.930039	6208.33	no
9	standard	S5	selected	1	CYSTINE	positive	2.93485	0.981524	5036.83	no
9	standard	S5	selected	1	CYTIDINE	negative	12.8067	0.952883	930.133	no
9	standard	S5	selected	1	CYTIDINE 2',3'-CYCLIC PHOSPHATE	positive	3.51089	0.972865	13325.6	no
9	standard	S5	selected	1	DECANOYLCARNITINE	positive	5.87293	0.992885	161957	no
9	standard	S5	selected	1	DEOXYADENOSINE	positive	14.1942	0.863567	3674.65	no
9	standard	S5	selected	1	DEOXYCARNITINE	positive	4.083	0.993427	2.7504e+06	no
9	standard	S5	selected	1	DEOXYGUANOSINE	positive	11.6859	0.992441	31958.3	no
9	standard	S5	selected	1	DEOXYGUANOSINE-MONOPHOSPHATE	negative	8.83365	0.987558	40143.3	no
9	standard	S5	selected	1	DIHYDROOROTATE	negative	3.67797	0.998664	19816.7	no
9	standard	S5	selected	1	DIHYDROURACIL	positive	27.8845	0.718522	5649.53	no
9	standard	S5	selected	1	DIMETHYLARGININE (SDMA/ADMA)	positive	5.75593	0.994784	3.1182e+06	no
9	standard	S5	selected	1	DIMETHYLGLYCINE	positive	3.24582	0.970875	72206.1	no
9	standard	S5	selected	1	ETHANOLAMINE	positive	2.27239	0.974386	802420	no
9	standard	S5	selected	1	FAD	positive	2.0223	0.99978	11442.8	no
9	standard	S5	selected	1	FRUCTOSE6-PHOSPHATE	negative	11.2539	0.987296	32147.2	no
9	standard	S5	selected	1	GAMMA-AMINOBUTYRATE	positive	2.18979	0.922863	316315	no
9	standard	S5	selected	1	GLUCONATE	negative	5.61462	0.998403	99308.9	no
9	standard	S5	selected	1	GLUCOSAMINE	positive	5.92722	0.996783	12830.9	no
9	standard	S5	selected	1	GLUCOSE6-PHOSPHATE	negative	3.26338	0.991339	80425.1	no
9	standard	S5	selected	1	GLUCURONATE	negative	12.6848	0.893955	912.028	no
9	standard	S5	selected	1	GLUTAMATE	positive	2.0412	0.979122	2.99856e+06	no
9	standard	S5	selected	1	GLUTAMINE	positive	1.26545	0.892647	2.06647e+07	no
9	standard	S5	selected	1	GLUTARATE	negative	8.47739	0.983211	3405.91	no
9	standard	S5	selected	1	GLUTARYLCARNITINE	positive	7.08351	0.994183	21821.3	no
9	standard	S5	selected	1	GLUTATHIONEOXIDIZED	negative	16.3503	0.882416	792.661	no
9	standard	S5	selected	1	GLUTATHIONEREDUCED	negative	8.75007	0.994205	74399.2	no
9	standard	S5	selected	1	GLYCERATE	negative	6.17956	0.991753	1205.03	no
9	standard	S5	selected	1	GLYCEROL	negative	9.1584	0.969708	916.613	no
9	standard	S5	selected	1	GLYCEROL3-PHOSPHATE	negative	2.6791	0.995775	416040	no
9	standard	S5	selected	1	GLYCINE	positive	2.25939	0.992261	110695	no
9	standard	S5	selected	1	GLYCOCHENODEOXYCHOLATE	positive	3.45039	0.969661	12562.5	no
9	standard	S5	selected	1	GUANINE	positive	3.50724	0.994639	104400	no
9	standard	S5	selected	1	GUANOSINE	negative	5.39025	0.998134	44789.2	no
9	standard	S5	selected	1	GUANOSINEDIPHOSPHATEMANNOSE	positive	4.95456	0.998859	3632.07	no
9	standard	S5	selected	1	GUANOSINEMONOPHOSPHATE	negative	7.61826	0.97537	12071.7	no
9	standard	S5	selected	1	HEXANOYLCARNITINE	positive	4.63593	0.949913	2734.27	no
9	standard	S5	selected	1	HEXOSEINCLUDINGALPHA-GLUCOSE	negative	9.08622	0.987942	20688.5	no
9	standard	S5	selected	1	HISTAMINE	positive	7.61811	0.989616	110023	no
9	standard	S5	selected	1	HISTIDINE	positive	2.85038	0.92865	1.18051e+08	no
9	standard	S5	selected	1	HISTIDINOL	positive	6.2176	0.994092	33677.3	no
9	standard	S5	selected	1	HOMOGENTISATE	negative	3.52981	0.996812	8531.2	no
9	standard	S5	selected	1	HYDROXYKYNURENINE	negative	2.17442	0.995895	133805	no
9	standard	S5	selected	1	HYDROXYPHENYLLACTATE	negative	12.2239	0.98861	2036.33	no
9	standard	S5	selected	1	HYPOTAURINE	positive	7.93475	0.948047	2000.26	no
9	standard	S5	selected	1	HYPOXANTHINE	negative	3.56388	0.99601	56613.8	no
9	standard	S5	selected	1	INOSINE	positive	4.70505	0.787309	1.11384e+07	no
9	standard	S5	selected	1	INOSINEMONOPHOSPHATE	negative	13.0245	0.969306	24627.4	no
9	standard	S5	selected	1	ISOCITRATE	negative	12.5076	0.98073	733.577	no
9	standard	S5	selected	1	ISOLEUCINE	positive	1.44024	0.996218	1.33385e+07	no
9	standard	S5	selected	1	ISOVALERYLCARNITINE	positive	1.97816	0.994117	26305.1	no
9	standard	S5	selected	1	KYNURENATE	positive	4.63106	0.969743	7.08375e+06	no
9	standard	S5	selected	1	KYNURENINE	positive	4.83891	0.97675	481794	no
9	standard	S5	selected	1	LACTATE	negative	2.38898	0.981062	29397.9	no
9	standard	S5	selected	1	LAUROYLCARNITINE	positive	4.80777	0.992278	96124.9	no
9	standard	S5	selected	1	LEUCINE	positive	0.914535	0.988688	1.06096e+07	no
9	standard	S5	selected	1	LYSINE	positive	2.48153	0.989464	2.55152e+07	no
9	standard	S5	selected	1	MALATE	negative	2.33375	0.965523	1.70119e+06	no
9	standard	S5	selected	1	MALONATE	negative	4.97753	0.973044	3070.48	no
9	standard	S5	selected	1	MANNOSE/ALLOSE/FRUCTOSE/MYOINOSITOL	positive	4.39415	0.960107	1.2218e+06	no
9	standard	S5	selected	1	METHIONINE	positive	2.50964	0.997026	1.86494e+06	no
9	standard	S5	selected	1	METHYLGUANIDINE	positive	4.50155	0.976561	8360.85	no
9	standard	S5	selected	1	METHYLTHIOADENOSINE	positive	10.4978	0.923778	2.35265e+06	no
9	standard	S5	selected	1	MYRISTOYLCARNITINE (TETRADECANOYLCARNITINE)	positive	4.29821	0.987743	9.87183e+06	no
9	standard	S5	selected	1	N,N,N-TRIMETHYLLYSINE	positive	2.96125	0.997907	4.7883e+06	no
9	standard	S5	selected	1	N-ACETYLALANINE	negative	6.90539	0.994657	6779.11	no
9	standard	S5	selected	1	N-ACETYLASPARTATE	negative	4.52161	0.941825	63597.6	no
9	standard	S5	selected	1	N-ACETYLGLUTAMATE	negative	4.70827	0.992684	8478.27	no
9	standard	S5	selected	1	N-ACETYLLEUCINE	positive	8.46368	0.751032	36637.8	no
9	standard	S5	selected	1	N-ACETYLMANNOSAMINE	positive	4.33809	0.987841	102244	no
9	standard	S5	selected	1	N-ACETYLNEURAMINATE	positive	5.34464	0.994029	119099	no
9	standard	S5	selected	1	N-ACETYLPUTRESCINE	positive	2.7213	0.896087	75155	no
9	standard	S5	selected	1	N-ACETYLSERINE	positive	6.31543	0.949701	12026.5	no
9	standard	S5	selected	1	NAD	positive	3.86624	0.997914	57302.6	no
9	standard	S5	selected	1	NADP	negative	9.53442	0.956238	3813.32	no
9	standard	S5	selected	1	N-ALPHA-ACETYLLYSINE	positive	2.75454	0.998835	688590	no
9	standard	S5	selected	1	N-FORMYLMETHIONINE	negative	6.5645	0.986411	388.765	no
9	standard	S5	selected	1	NICOTINAMIDE	positive	10.168	0.715895	195426	no
9	standard	S5	selected	1	NICOTINATE	negative	3.73541	0.993781	16550.2	no
9	standard	S5	selected	1	NICOTINICACIDADENINEDINUCLEOTIDEPHOSPHATE	negative	11.7426	0.971464	1267.07	no
9	standard	S5	selected	1	N-METHYLASPARTATE	positive	1.6169	0.916035	114592	no
9	standard	S5	selected	1	O-ACETYLSERINE	positive	11.441	0.948849	2541.17	no
9	standard	S5	selected	1	OCTANOYLCARNITINE	positive	5.28685	0.910404	445.845	no
9	standard	S5	selected	1	OPHTHALMATE	positive	5.17368	0.997821	15299.5	no
9	standard	S5	selected	1	OROTATE	negative	8.18571	0.967888	10273.1	no
9	standard	S5	selected	1	OXALATE	negative	2.3662	0.981717	1.66606e+06	no
9	standard	S5	selected	1	OXOPROLINE	positive	2.65722	0.98427	2.19466e+06	no
9	standard	S5	selected	1	PALMITOYLCARNITINE	positive	2.62826	0.989051	5.57483e+06	no
9	standard	S5	selected	1	PANTOTHENATE	positive	3.85879	0.951562	420668	no
9	standard	S5	selected	1	PHENYLALANINE	positive	6.4202	0.998919	9.17096e+06	no
9	standard	S5	selected	1	PHOSPHOENOLPYRUVATE	negative	6.65946	0.975147	8732.04	no
9	standard	S5	selected	1	P-HYDROXYPHENYLACETATE	negative	2.92952	0.990558	14180.6	no
9	standard	S5	selected	1	PIPECOLATE	negative	1.72606	0.993258	686945	no
9	standard	S5	selected	1	PROLINE	positive	1.34364	0.82546	4.34334e+07	no
9	standard	S5	selected	1	PROPIOYLCARNITINE	positive	4.09838	0.976027	2.01113e+06	no
9	standard	S5	selected	1	PUTRESCINE	positive	3.81646	0.98541	351911	no
9	standard	S5	selected	1	PYRIDOXAL	negative	5.51817	0.938008	2095.01	no
9	standard	S5	selected	1	PYRIDOXAMINE	positive	1.43273	0.797517	51749.1	no
9	standard	S5	selected	1	RIBOFLAVIN	positive	6.3337	0.959595	61197.4	no
9	standard	S5	selected	1	RIBOSE5-PHOSPHATE	negative	9.96598	0.986518	12682.9	no
9	standard	S5	selected	1	RIBULOSE 1,5-BISPHOSPHATE	negative	6.19856	0.840664	69.2219	no
9	standard	S5	selected	1	S-ADENOSYLHOMOCYSTEINE	positive	2.43868	0.991869	176966	no
9	standard	S5	selected	1	S-ADENOSYLMETHIONINE	positive	5.01885	0.94819	8474.29	no
9	standard	S5	selected	1	SALSOLINOL	positive	8.48168	0.889627	136057	no
9	standard	S5	selected	1	SERINE	positive	1.03382	0.995795	488816	no
9	standard	S5	selected	1	SORBITOL/MANNITOL	positive	4.98076	0.993142	2.47283e+06	no
9	standard	S5	selected	1	STEAROYLCARNITINE	positive	3.61492	0.991219	934876	no
9	standard	S5	selected	1	SUCCINATE	negative	3.93701	0.983874	47499.3	no
9	standard	S5	selected	1	TAURINE	positive	4.07344	0.991803	129699	no
9	standard	S5	selected	1	THIAMINE	positive	3.94804	0.981098	391452	no
9	standard	S5	selected	1	THREONINE	negative	1.86498	0.996876	41398.3	no
9	standard	S5	selected	1	THYMIDINE-MONOPHOSPHATE	negative	11.8831	0.979128	1446.41	no
9	standard	S5	selected	1	TRIGONELLINE	positive	4.17437	0.986554	130959	no
9	standard	S5	selected	1	TRYPTOPHAN	positive	4.21367	0.992869	1.24971e+06	no
9	standard	S5	selected	1	TRYPTOPHANAMIDE	positive	12.7045	0.986611	2798.28	no
9	standard	S5	selected	1	TYRAMINE	positive	4.43553	0.933258	15854.2	no
9	standard	S5	selected	1	TYROSINE	positive	4.34638	0.980333	2.52545e+06	no
9	standard	S5	selected	1	URACIL	negative	2.37038	0.996693	120886	no
9	standard	S5	selected	1	URATE	negative	3.03047	0.97231	1.14707e+06	no
9	standard	S5	selected	1	UREIDOPROPIONATE	negative	12.0194	0.964839	1206.59	no
9	standard	S5	selected	1	URIDINE	negative	4.83463	0.991828	242666	no
9	standard	S5	selected	1	URIDINEDIPHOSPHATEGLUCURONICACID	negative	6.59688	0.996011	1717.65	no
9	standard	S5	selected	1	URIDINEDIPHOSPHATEHEXOSE	negative	6.56737	0.978801	12710.2	no
9	standard	S5	selected	1	URIDINEDIPHOSPHATE-N-ACETYLHEXOSAMINE	negative	8.88675	0.990971	19784.7	no
9	standard	S5	selected	1	URIDINEMONOPHOSPHATE	negative	13.4125	0.980079	1909.45	no
9	standard	S5	selected	1	UROCANATE	negative	2.32879	0.993683	21362.9	no
9	standard	S5	selected	1	VALINE	positive	3.07597	0.962912	6.49135e+06	no
9	standard	S5	selected	1	XANTHINE	negative	2.28995	0.987008	197538	no
9	standard	S5	selected	1	XANTHOSINE	positive	8.75672	0.933303	11573.4	no
9	standard	S5	selected	1	XANTHURENATE	negative	5.90189	0.997517	79321.8	no
10	standard	C5	control	1	1-AMINOCYCLOPROPANECARBOXYLATE	positive	2.64383	0.982563	1.17911e+06	no
10	standard	C5	control	1	1-METHYLADENOSINE	positive	6.51798	0.968773	252522	no
10	standard	C5	control	1	2-AMINOISOBUTYRATE	positive	4.02217	0.998266	133859	no
10	standard	C5	control	1	2-HYDROXYBUTYRATE	negative	6.80219	0.996918	1523.23	no
10	standard	C5	control	1	2-HYDROXYGLUTARICACID	negative	3.39074	0.957142	2.17931e+06	no
10	standard	C5	control	1	2-OXOBUTANOATE	positive	6.38899	0.966734	8125.85	no
10	standard	C5	control	1	2-PHOSPHOGLYCERATE/3-PHOSPHOGLYCERATE	negative	11.8719	0.979767	7437.7	no
10	standard	C5	control	1	3-HYDROXYGLUTARICACID	negative	3.59847	0.951177	214183	no
10	standard	C5	control	1	4-ACETAMIDOBUTANOATE	positive	13.4253	0.701828	15664.8	no
10	standard	C5	control	1	4-GUANIDINOBUTANOATE	positive	4.83931	0.968569	655719	no
10	standard	C5	control	1	4-HYDROXYBENZOATE	negative	2.96028	0.995392	26290.2	no
10	standard	C5	control	1	4-HYDROXY-PROLINE	positive	3.20666	0.987521	58567.6	no
10	standard	C5	control	1	5-AMINOLEVULINATE	positive	3.1579	0.935266	15966.8	no
10	standard	C5	control	1	5'-DEOXYADENOSINE	positive	4.70962	0.942845	29771.2	no
10	standard	C5	control	1	ACETYLCARNITINE	positive	5.14977	0.937653	3.10194e+07	no
10	standard	C5	control	1	ACETYLCHOLINE	positive	4.6645	0.882923	10899.3	no
10	standard	C5	control	1	ADENOSINE	negative	4.0551	0.998163	4344.09	no
10	standard	C5	control	1	ADENOSINE 3',5'-CYCLIC PHOSPHATE	positive	9.65798	0.990168	5526.35	no
10	standard	C5	control	1	ADP	negative	3.86947	0.996773	30295.1	no
10	standard	C5	control	1	AGMATINE	positive	3.10531	0.997734	28476.2	no
10	standard	C5	control	1	AICAR	positive	8.39837	0.979612	3952.05	no
10	standard	C5	control	1	ALANINE	positive	1.10536	0.96958	1.03965e+07	no
10	standard	C5	control	1	ALLANTOIN	negative	10.843	0.99028	2445.59	no
10	standard	C5	control	1	ALPHA-KETOGLUTARATE	negative	4.10742	0.915094	120251	no
10	standard	C5	control	1	AMINOADIPATE	positive	1.24997	0.989674	243063	no
10	standard	C5	control	1	AMP	negative	12.2929	0.818293	501755	no
10	standard	C5	control	1	ANTHRANILATE	negative	5.77796	0.980381	1318.15	no
10	standard	C5	control	1	ARGININE	positive	3.7177	0.89973	4.15508e+07	no
10	standard	C5	control	1	ASPARAGINE	positive	1.82875	0.961209	835465	no
10	standard	C5	control	1	ASPARTATE	negative	4.34474	0.967865	19800.2	no
10	standard	C5	control	1	ATP	negative	2.69585	0.991665	5599.12	no
10	standard	C5	control	1	BETA-ALANINE/SARCOSINE	positive	1.65492	0.965387	2.07374e+06	no
10	standard	C5	control	1	BETAINE	positive	4.15815	0.961172	1.68168e+07	no
10	standard	C5	control	1	BIOTIN	positive	7.33958	0.944508	61436.7	no
10	standard	C5	control	1	BUTYRYLCARNITINE	positive	1.74931	0.980373	543810	no
10	standard	C5	control	1	CADAVERINE	positive	3.16215	0.983042	6937.11	no
10	standard	C5	control	1	CARNITINE	positive	3.25757	0.961979	5.32462e+06	no
10	standard	C5	control	1	CARNOSINE	positive	4.97235	0.973791	40426.4	no
10	standard	C5	control	1	CDP-ETHANOLAMINE	positive	3.00068	0.997818	8585.44	no
10	standard	C5	control	1	CHOLINE	positive	1.27513	0.933878	4.10168e+07	no
10	standard	C5	control	1	CITICOLINE	negative	6.19814	0.891831	921.623	no
10	standard	C5	control	1	CITRATE	negative	6.36245	0.972038	974262	no
10	standard	C5	control	1	CITRULLINE	positive	0.849726	0.9866	97863	no
10	standard	C5	control	1	CREATINE	positive	5.08306	0.984572	27484.9	no
10	standard	C5	control	1	CYSTATHIONINE	negative	3.38632	0.930039	7008.49	no
10	standard	C5	control	1	CYSTINE	positive	2.93485	0.981524	3943.41	no
10	standard	C5	control	1	CYTIDINE	negative	12.8067	0.952883	551.508	no
10	standard	C5	control	1	CYTIDINE 2',3'-CYCLIC PHOSPHATE	positive	3.51089	0.972865	13866.4	no
10	standard	C5	control	1	DECANOYLCARNITINE	positive	5.87293	0.992885	124026	no
10	standard	C5	control	1	DEOXYADENOSINE	positive	14.1942	0.863567	4652.76	no
10	standard	C5	control	1	DEOXYCARNITINE	positive	4.083	0.993427	2.87124e+06	no
10	standard	C5	control	1	DEOXYGUANOSINE	positive	11.6859	0.992441	26478.4	no
10	standard	C5	control	1	DEOXYGUANOSINE-MONOPHOSPHATE	negative	8.83365	0.987558	33935.6	no
10	standard	C5	control	1	DIHYDROOROTATE	negative	3.67797	0.998664	10334.7	no
10	standard	C5	control	1	DIHYDROURACIL	positive	27.8845	0.718522	5866.22	no
10	standard	C5	control	1	DIMETHYLARGININE (SDMA/ADMA)	positive	5.75593	0.994784	6.2445e+06	no
10	standard	C5	control	1	DIMETHYLGLYCINE	positive	3.24582	0.970875	58874.5	no
10	standard	C5	control	1	ETHANOLAMINE	positive	2.27239	0.974386	897648	no
10	standard	C5	control	1	FAD	positive	2.0223	0.99978	13063.9	no
10	standard	C5	control	1	FRUCTOSE6-PHOSPHATE	negative	11.2539	0.987296	45922.2	no
10	standard	C5	control	1	GAMMA-AMINOBUTYRATE	positive	2.18979	0.922863	230110	no
10	standard	C5	control	1	GLUCONATE	negative	5.61462	0.998403	106425	no
10	standard	C5	control	1	GLUCOSAMINE	positive	5.92722	0.996783	11140.2	no
10	standard	C5	control	1	GLUCOSE6-PHOSPHATE	negative	3.26338	0.991339	113620	no
10	standard	C5	control	1	GLUCURONATE	negative	12.6848	0.893955	1392.36	no
10	standard	C5	control	1	GLUTAMATE	positive	2.0412	0.979122	3.43424e+06	no
10	standard	C5	control	1	GLUTAMINE	positive	1.26545	0.892647	2.17985e+07	no
10	standard	C5	control	1	GLUTARATE	negative	8.47739	0.983211	2838.9	no
10	standard	C5	control	1	GLUTARYLCARNITINE	positive	7.08351	0.994183	29479.5	no
10	standard	C5	control	1	GLUTATHIONEOXIDIZED	negative	16.3503	0.882416	741.415	no
10	standard	C5	control	1	GLUTATHIONEREDUCED	negative	8.75007	0.994205	124136	no
10	standard	C5	control	1	GLYCERATE	negative	6.17956	0.991753	1550.49	no
10	standard	C5	control	1	GLYCEROL	negative	9.1584	0.969708	1162.16	no
10	standard	C5	control	1	GLYCEROL3-PHOSPHATE	negative	2.6791	0.995775	319518	no
10	standard	C5	control	1	GLYCINE	positive	2.25939	0.992261	137795	no
10	standard	C5	control	1	GLYCOCHENODEOXYCHOLATE	positive	3.45039	0.969661	9183.58	no
10	standard	C5	control	1	GUANINE	positive	3.50724	0.994639	75637.6	no
10	standard	C5	control	1	GUANOSINE	negative	5.39025	0.998134	43330.1	no
10	standard	C5	control	1	GUANOSINEDIPHOSPHATEMANNOSE	positive	4.95456	0.998859	3812.47	no
10	standard	C5	control	1	GUANOSINEMONOPHOSPHATE	negative	7.61826	0.97537	13860.2	no
10	standard	C5	control	1	HEXANOYLCARNITINE	positive	4.63593	0.949913	2313.13	no
10	standard	C5	control	1	HEXOSEINCLUDINGALPHA-GLUCOSE	negative	9.08622	0.987942	22851.8	no
10	standard	C5	control	1	HISTAMINE	positive	7.61811	0.989616	100976	no
10	standard	C5	control	1	HISTIDINE	positive	2.85038	0.92865	1.15795e+08	no
10	standard	C5	control	1	HISTIDINOL	positive	6.2176	0.994092	39780.7	no
10	standard	C5	control	1	HOMOGENTISATE	negative	3.52981	0.996812	8045.9	no
10	standard	C5	control	1	HYDROXYKYNURENINE	negative	2.17442	0.995895	114673	no
10	standard	C5	control	1	HYDROXYPHENYLLACTATE	negative	12.2239	0.98861	2018.28	no
10	standard	C5	control	1	HYPOTAURINE	positive	7.93475	0.948047	2365.88	no
10	standard	C5	control	1	HYPOXANTHINE	negative	3.56388	0.99601	46944.7	no
10	standard	C5	control	1	INOSINE	positive	4.70505	0.787309	1.02985e+07	no
10	standard	C5	control	1	INOSINEMONOPHOSPHATE	negative	13.0245	0.969306	22129.5	no
10	standard	C5	control	1	ISOCITRATE	negative	12.5076	0.98073	954.05	no
10	standard	C5	control	1	ISOLEUCINE	positive	1.44024	0.996218	16258132	no
10	standard	C5	control	1	ISOVALERYLCARNITINE	positive	1.97816	0.994117	27077.4	no
10	standard	C5	control	1	KYNURENATE	positive	4.63106	0.969743	9.54908e+06	no
10	standard	C5	control	1	KYNURENINE	positive	4.83891	0.97675	285063	no
10	standard	C5	control	1	LACTATE	negative	2.38898	0.981062	32822.8	no
10	standard	C5	control	1	LAUROYLCARNITINE	positive	4.80777	0.992278	143467	no
10	standard	C5	control	1	LEUCINE	positive	0.914535	0.988688	1.25773e+07	no
10	standard	C5	control	1	LYSINE	positive	2.48153	0.989464	2.95336e+07	no
10	standard	C5	control	1	MALATE	negative	2.33375	0.965523	2.25101e+06	no
10	standard	C5	control	1	MALONATE	negative	4.97753	0.973044	3381.26	no
10	standard	C5	control	1	MANNOSE/ALLOSE/FRUCTOSE/MYOINOSITOL	positive	4.39415	0.960107	862392	no
10	standard	C5	control	1	METHIONINE	positive	2.50964	0.997026	1.91962e+06	no
10	standard	C5	control	1	METHYLGUANIDINE	positive	4.50155	0.976561	8037.18	no
10	standard	C5	control	1	METHYLTHIOADENOSINE	positive	10.4978	0.923778	2.09442e+06	no
10	standard	C5	control	1	MYRISTOYLCARNITINE (TETRADECANOYLCARNITINE)	positive	4.29821	0.987743	8.55751e+06	no
10	standard	C5	control	1	N,N,N-TRIMETHYLLYSINE	positive	2.96125	0.997907	6.09551e+06	no
10	standard	C5	control	1	N-ACETYLALANINE	negative	6.90539	0.994657	6470.45	no
10	standard	C5	control	1	N-ACETYLASPARTATE	negative	4.52161	0.941825	58319.9	no
10	standard	C5	control	1	N-ACETYLGLUTAMATE	negative	4.70827	0.992684	9268.51	no
10	standard	C5	control	1	N-ACETYLLEUCINE	positive	8.46368	0.751032	21719.7	no
10	standard	C5	control	1	N-ACETYLMANNOSAMINE	positive	4.33809	0.987841	138343	no
10	standard	C5	control	1	N-ACETYLNEURAMINATE	positive	5.34464	0.994029	156951	no
10	standard	C5	control	1	N-ACETYLPUTRESCINE	positive	2.7213	0.896087	145986	no
10	standard	C5	control	1	N-ACETYLSERINE	positive	6.31543	0.949701	10382.6	no
10	standard	C5	control	1	NAD	positive	3.86624	0.997914	74676.9	no
10	standard	C5	control	1	NADP	negative	9.53442	0.956238	3195.75	no
10	standard	C5	control	1	N-ALPHA-ACETYLLYSINE	positive	2.75454	0.998835	731143	no
10	standard	C5	control	1	N-FORMYLMETHIONINE	negative	6.5645	0.986411	318.042	no
10	standard	C5	control	1	NICOTINAMIDE	positive	10.168	0.715895	232297	no
10	standard	C5	control	1	NICOTINATE	negative	3.73541	0.993781	16472.6	no
10	standard	C5	control	1	NICOTINICACIDADENINEDINUCLEOTIDEPHOSPHATE	negative	11.7426	0.971464	737.203	no
10	standard	C5	control	1	N-METHYLASPARTATE	positive	1.6169	0.916035	115270	no
10	standard	C5	control	1	O-ACETYLSERINE	positive	11.441	0.948849	1998.56	no
10	standard	C5	control	1	OCTANOYLCARNITINE	positive	5.28685	0.910404	1020.5	no
10	standard	C5	control	1	OPHTHALMATE	positive	5.17368	0.997821	46367.1	no
10	standard	C5	control	1	OROTATE	negative	8.18571	0.967888	13661.5	no
10	standard	C5	control	1	OXALATE	negative	2.3662	0.981717	1.77577e+06	no
10	standard	C5	control	1	OXOPROLINE	positive	2.65722	0.98427	2.27265e+06	no
10	standard	C5	control	1	PALMITOYLCARNITINE	positive	2.62826	0.989051	4.63326e+06	no
10	standard	C5	control	1	PANTOTHENATE	positive	3.85879	0.951562	448210	no
10	standard	C5	control	1	PHENYLALANINE	positive	6.4202	0.998919	9.09316e+06	no
10	standard	C5	control	1	PHOSPHOENOLPYRUVATE	negative	6.65946	0.975147	8025.61	no
10	standard	C5	control	1	P-HYDROXYPHENYLACETATE	negative	2.92952	0.990558	11510.2	no
10	standard	C5	control	1	PIPECOLATE	negative	1.72606	0.993258	647073	no
10	standard	C5	control	1	PROLINE	positive	1.34364	0.82546	4.27815e+07	no
10	standard	C5	control	1	PROPIOYLCARNITINE	positive	4.09838	0.976027	2.32961e+06	no
10	standard	C5	control	1	PUTRESCINE	positive	3.81646	0.98541	459699	no
10	standard	C5	control	1	PYRIDOXAL	negative	5.51817	0.938008	2638.07	no
10	standard	C5	control	1	PYRIDOXAMINE	positive	1.43273	0.797517	46072.5	no
10	standard	C5	control	1	RIBOFLAVIN	positive	6.3337	0.959595	44831.1	no
10	standard	C5	control	1	RIBOSE5-PHOSPHATE	negative	9.96598	0.986518	10647	no
10	standard	C5	control	1	RIBULOSE 1,5-BISPHOSPHATE	negative	6.19856	0.840664	46.2701	no
10	standard	C5	control	1	S-ADENOSYLHOMOCYSTEINE	positive	2.43868	0.991869	107813	no
10	standard	C5	control	1	S-ADENOSYLMETHIONINE	positive	5.01885	0.94819	8244.49	no
10	standard	C5	control	1	SALSOLINOL	positive	8.48168	0.889627	153704	no
10	standard	C5	control	1	SERINE	positive	1.03382	0.995795	546196	no
10	standard	C5	control	1	SORBITOL/MANNITOL	positive	4.98076	0.993142	2.41202e+06	no
10	standard	C5	control	1	STEAROYLCARNITINE	positive	3.61492	0.991219	851728	no
10	standard	C5	control	1	SUCCINATE	negative	3.93701	0.983874	47344.7	no
10	standard	C5	control	1	TAURINE	positive	4.07344	0.991803	133726	no
10	standard	C5	control	1	THIAMINE	positive	3.94804	0.981098	353484	no
10	standard	C5	control	1	THREONINE	negative	1.86498	0.996876	49013.6	no
10	standard	C5	control	1	THYMIDINE-MONOPHOSPHATE	negative	11.8831	0.979128	1097.25	no
10	standard	C5	control	1	TRIGONELLINE	positive	4.17437	0.986554	95021.8	no
10	standard	C5	control	1	TRYPTOPHAN	positive	4.21367	0.992869	1.17152e+06	no
10	standard	C5	control	1	TRYPTOPHANAMIDE	positive	12.7045	0.986611	2159.84	no
10	standard	C5	control	1	TYRAMINE	positive	4.43553	0.933258	23441.6	no
10	standard	C5	control	1	TYROSINE	positive	4.34638	0.980333	3.37915e+06	no
10	standard	C5	control	1	URACIL	negative	2.37038	0.996693	113272	no
10	standard	C5	control	1	URATE	negative	3.03047	0.97231	1.1147e+06	no
10	standard	C5	control	1	UREIDOPROPIONATE	negative	12.0194	0.964839	1011.48	no
10	standard	C5	control	1	URIDINE	negative	4.83463	0.991828	248930	no
10	standard	C5	control	1	URIDINEDIPHOSPHATEGLUCURONICACID	negative	6.59688	0.996011	1597.53	no
10	standard	C5	control	1	URIDINEDIPHOSPHATEHEXOSE	negative	6.56737	0.978801	10215.3	no
10	standard	C5	control	1	URIDINEDIPHOSPHATE-N-ACETYLHEXOSAMINE	negative	8.88675	0.990971	31312.8	no
10	standard	C5	control	1	URIDINEMONOPHOSPHATE	negative	13.4125	0.980079	1689.96	no
10	standard	C5	control	1	UROCANATE	negative	2.32879	0.993683	23520.3	no
10	standard	C5	control	1	VALINE	positive	3.07597	0.962912	7.3017e+06	no
10	standard	C5	control	1	XANTHINE	negative	2.28995	0.987008	157443	no
10	standard	C5	control	1	XANTHOSINE	positive	8.75672	0.933303	6267.93	no
10	standard	C5	control	1	XANTHURENATE	negative	5.90189	0.997517	52576	no
11	standard	S6	selected	1	1-AMINOCYCLOPROPANECARBOXYLATE	positive	2.64383	0.982563	1.06535e+06	no
11	standard	S6	selected	1	1-METHYLADENOSINE	positive	6.51798	0.968773	286222	no
11	standard	S6	selected	1	2-AMINOISOBUTYRATE	positive	4.02217	0.998266	75276.7	no
11	standard	S6	selected	1	2-HYDROXYBUTYRATE	negative	6.80219	0.996918	1179.14	no
11	standard	S6	selected	1	2-HYDROXYGLUTARICACID	negative	3.39074	0.957142	2.1872e+06	no
11	standard	S6	selected	1	2-OXOBUTANOATE	positive	6.38899	0.966734	8035.78	no
11	standard	S6	selected	1	2-PHOSPHOGLYCERATE/3-PHOSPHOGLYCERATE	negative	11.8719	0.979767	13001.2	no
11	standard	S6	selected	1	3-HYDROXYGLUTARICACID	negative	3.59847	0.951177	220814	no
11	standard	S6	selected	1	4-ACETAMIDOBUTANOATE	positive	13.4253	0.701828	13669	no
11	standard	S6	selected	1	4-GUANIDINOBUTANOATE	positive	4.83931	0.968569	941383	no
11	standard	S6	selected	1	4-HYDROXYBENZOATE	negative	2.96028	0.995392	26545.1	no
11	standard	S6	selected	1	4-HYDROXY-PROLINE	positive	3.20666	0.987521	132679	no
11	standard	S6	selected	1	5-AMINOLEVULINATE	positive	3.1579	0.935266	28971.7	no
11	standard	S6	selected	1	5'-DEOXYADENOSINE	positive	4.70962	0.942845	15904.3	no
11	standard	S6	selected	1	ACETYLCARNITINE	positive	5.14977	0.937653	3.04217e+07	no
11	standard	S6	selected	1	ACETYLCHOLINE	positive	4.6645	0.882923	3781.94	no
11	standard	S6	selected	1	ADENOSINE	negative	4.0551	0.998163	6112.13	no
11	standard	S6	selected	1	ADENOSINE 3',5'-CYCLIC PHOSPHATE	positive	9.65798	0.990168	4824.51	no
11	standard	S6	selected	1	ADP	negative	3.86947	0.996773	39556.2	no
11	standard	S6	selected	1	AGMATINE	positive	3.10531	0.997734	28481	no
11	standard	S6	selected	1	AICAR	positive	8.39837	0.979612	7087.23	no
11	standard	S6	selected	1	ALANINE	positive	1.10536	0.96958	8.70862e+06	no
11	standard	S6	selected	1	ALLANTOIN	negative	10.843	0.99028	2699.87	no
11	standard	S6	selected	1	ALPHA-KETOGLUTARATE	negative	4.10742	0.915094	147966	no
11	standard	S6	selected	1	AMINOADIPATE	positive	1.24997	0.989674	205546	no
11	standard	S6	selected	1	AMP	negative	12.2929	0.818293	544083	no
11	standard	S6	selected	1	ANTHRANILATE	negative	5.77796	0.980381	1017.99	no
11	standard	S6	selected	1	ARGININE	positive	3.7177	0.89973	3.8591e+07	no
11	standard	S6	selected	1	ASPARAGINE	positive	1.82875	0.961209	835545	no
11	standard	S6	selected	1	ASPARTATE	negative	4.34474	0.967865	35751.6	no
11	standard	S6	selected	1	ATP	negative	2.69585	0.991665	6558.06	no
11	standard	S6	selected	1	BETA-ALANINE/SARCOSINE	positive	1.65492	0.965387	2.12585e+06	no
11	standard	S6	selected	1	BETAINE	positive	4.15815	0.961172	3.4116e+07	no
11	standard	S6	selected	1	BIOTIN	positive	7.33958	0.944508	33920.2	no
11	standard	S6	selected	1	BUTYRYLCARNITINE	positive	1.74931	0.980373	699115	no
11	standard	S6	selected	1	CADAVERINE	positive	3.16215	0.983042	3251.39	no
11	standard	S6	selected	1	CARNITINE	positive	3.25757	0.961979	5.84502e+06	no
11	standard	S6	selected	1	CARNOSINE	positive	4.97235	0.973791	25945	no
11	standard	S6	selected	1	CDP-ETHANOLAMINE	positive	3.00068	0.997818	7120.59	no
11	standard	S6	selected	1	CHOLINE	positive	1.27513	0.933878	3.80926e+07	no
11	standard	S6	selected	1	CITICOLINE	negative	6.19814	0.891831	1582.87	no
11	standard	S6	selected	1	CITRATE	negative	6.36245	0.972038	1.65872e+06	no
11	standard	S6	selected	1	CITRULLINE	positive	0.849726	0.9866	90771.6	no
11	standard	S6	selected	1	CREATINE	positive	5.08306	0.984572	27637	no
11	standard	S6	selected	1	CYSTATHIONINE	negative	3.38632	0.930039	6801.31	no
11	standard	S6	selected	1	CYSTINE	positive	2.93485	0.981524	2732.67	no
11	standard	S6	selected	1	CYTIDINE	negative	12.8067	0.952883	687.884	no
11	standard	S6	selected	1	CYTIDINE 2',3'-CYCLIC PHOSPHATE	positive	3.51089	0.972865	11675.1	no
11	standard	S6	selected	1	DECANOYLCARNITINE	positive	5.87293	0.992885	101534	no
11	standard	S6	selected	1	DEOXYADENOSINE	positive	14.1942	0.863567	4578.77	no
11	standard	S6	selected	1	DEOXYCARNITINE	positive	4.083	0.993427	3.55673e+06	no
11	standard	S6	selected	1	DEOXYGUANOSINE	positive	11.6859	0.992441	69109.3	no
11	standard	S6	selected	1	DEOXYGUANOSINE-MONOPHOSPHATE	negative	8.83365	0.987558	52478.6	no
11	standard	S6	selected	1	DIHYDROOROTATE	negative	3.67797	0.998664	10317	no
11	standard	S6	selected	1	DIHYDROURACIL	positive	27.8845	0.718522	5131.62	no
11	standard	S6	selected	1	DIMETHYLARGININE (SDMA/ADMA)	positive	5.75593	0.994784	2.07614e+06	no
11	standard	S6	selected	1	DIMETHYLGLYCINE	positive	3.24582	0.970875	86149.7	no
11	standard	S6	selected	1	ETHANOLAMINE	positive	2.27239	0.974386	630944	no
11	standard	S6	selected	1	FAD	positive	2.0223	0.99978	10720.6	no
11	standard	S6	selected	1	FRUCTOSE6-PHOSPHATE	negative	11.2539	0.987296	27483.4	no
11	standard	S6	selected	1	GAMMA-AMINOBUTYRATE	positive	2.18979	0.922863	336631	no
11	standard	S6	selected	1	GLUCONATE	negative	5.61462	0.998403	94900.8	no
11	standard	S6	selected	1	GLUCOSAMINE	positive	5.92722	0.996783	10141.2	no
11	standard	S6	selected	1	GLUCOSE6-PHOSPHATE	negative	3.26338	0.991339	70104.6	no
11	standard	S6	selected	1	GLUCURONATE	negative	12.6848	0.893955	949.407	no
11	standard	S6	selected	1	GLUTAMATE	positive	2.0412	0.979122	2.96567e+06	no
11	standard	S6	selected	1	GLUTAMINE	positive	1.26545	0.892647	1.93703e+07	no
11	standard	S6	selected	1	GLUTARATE	negative	8.47739	0.983211	3087.11	no
11	standard	S6	selected	1	GLUTARYLCARNITINE	positive	7.08351	0.994183	28272	no
11	standard	S6	selected	1	GLUTATHIONEOXIDIZED	negative	16.3503	0.882416	640.471	no
11	standard	S6	selected	1	GLUTATHIONEREDUCED	negative	8.75007	0.994205	165391	no
11	standard	S6	selected	1	GLYCERATE	negative	6.17956	0.991753	1563.71	no
11	standard	S6	selected	1	GLYCEROL	negative	9.1584	0.969708	814.439	no
11	standard	S6	selected	1	GLYCEROL3-PHOSPHATE	negative	2.6791	0.995775	286656	no
11	standard	S6	selected	1	GLYCINE	positive	2.25939	0.992261	113526	no
11	standard	S6	selected	1	GLYCOCHENODEOXYCHOLATE	positive	3.45039	0.969661	6838.22	no
11	standard	S6	selected	1	GUANINE	positive	3.50724	0.994639	168663	no
11	standard	S6	selected	1	GUANOSINE	negative	5.39025	0.998134	48426.6	no
11	standard	S6	selected	1	GUANOSINEDIPHOSPHATEMANNOSE	positive	4.95456	0.998859	3360.16	no
11	standard	S6	selected	1	GUANOSINEMONOPHOSPHATE	negative	7.61826	0.97537	15547.5	no
11	standard	S6	selected	1	HEXANOYLCARNITINE	positive	4.63593	0.949913	6310.3	no
11	standard	S6	selected	1	HEXOSEINCLUDINGALPHA-GLUCOSE	negative	9.08622	0.987942	17622.5	no
11	standard	S6	selected	1	HISTAMINE	positive	7.61811	0.989616	113414	no
11	standard	S6	selected	1	HISTIDINE	positive	2.85038	0.92865	1.20777e+08	no
11	standard	S6	selected	1	HISTIDINOL	positive	6.2176	0.994092	32952.9	no
11	standard	S6	selected	1	HOMOGENTISATE	negative	3.52981	0.996812	4060.39	no
11	standard	S6	selected	1	HYDROXYKYNURENINE	negative	2.17442	0.995895	131637	no
11	standard	S6	selected	1	HYDROXYPHENYLLACTATE	negative	12.2239	0.98861	1739.91	no
11	standard	S6	selected	1	HYPOTAURINE	positive	7.93475	0.948047	1051.56	no
11	standard	S6	selected	1	HYPOXANTHINE	negative	3.56388	0.99601	38330.6	no
11	standard	S6	selected	1	INOSINE	positive	4.70505	0.787309	9.91777e+06	no
11	standard	S6	selected	1	INOSINEMONOPHOSPHATE	negative	13.0245	0.969306	26515.7	no
11	standard	S6	selected	1	ISOCITRATE	negative	12.5076	0.98073	1298.43	no
11	standard	S6	selected	1	ISOLEUCINE	positive	1.44024	0.996218	1.02982e+07	no
11	standard	S6	selected	1	ISOVALERYLCARNITINE	positive	1.97816	0.994117	29656	no
11	standard	S6	selected	1	KYNURENATE	positive	4.63106	0.969743	5.65784e+06	no
11	standard	S6	selected	1	KYNURENINE	positive	4.83891	0.97675	633606	no
11	standard	S6	selected	1	LACTATE	negative	2.38898	0.981062	28796.1	no
11	standard	S6	selected	1	LAUROYLCARNITINE	positive	4.80777	0.992278	238849	no
11	standard	S6	selected	1	LEUCINE	positive	0.914535	0.988688	9.46847e+06	no
11	standard	S6	selected	1	LYSINE	positive	2.48153	0.989464	2.47099e+07	no
11	standard	S6	selected	1	MALATE	negative	2.33375	0.965523	1.86161e+06	no
11	standard	S6	selected	1	MALONATE	negative	4.97753	0.973044	2574.09	no
11	standard	S6	selected	1	MANNOSE/ALLOSE/FRUCTOSE/MYOINOSITOL	positive	4.39415	0.960107	859166	no
11	standard	S6	selected	1	METHIONINE	positive	2.50964	0.997026	1.32273e+06	no
11	standard	S6	selected	1	METHYLGUANIDINE	positive	4.50155	0.976561	8093.44	no
11	standard	S6	selected	1	METHYLTHIOADENOSINE	positive	10.4978	0.923778	3.25185e+06	no
11	standard	S6	selected	1	MYRISTOYLCARNITINE (TETRADECANOYLCARNITINE)	positive	4.29821	0.987743	1.01388e+07	no
11	standard	S6	selected	1	N,N,N-TRIMETHYLLYSINE	positive	2.96125	0.997907	3.70046e+06	no
11	standard	S6	selected	1	N-ACETYLALANINE	negative	6.90539	0.994657	4471.08	no
11	standard	S6	selected	1	N-ACETYLASPARTATE	negative	4.52161	0.941825	75565.8	no
11	standard	S6	selected	1	N-ACETYLGLUTAMATE	negative	4.70827	0.992684	8840.66	no
11	standard	S6	selected	1	N-ACETYLLEUCINE	positive	8.46368	0.751032	34666.7	no
11	standard	S6	selected	1	N-ACETYLMANNOSAMINE	positive	4.33809	0.987841	97271	no
11	standard	S6	selected	1	N-ACETYLNEURAMINATE	positive	5.34464	0.994029	64311.6	no
11	standard	S6	selected	1	N-ACETYLPUTRESCINE	positive	2.7213	0.896087	45106.5	no
11	standard	S6	selected	1	N-ACETYLSERINE	positive	6.31543	0.949701	8872.67	no
11	standard	S6	selected	1	NAD	positive	3.86624	0.997914	68972.8	no
11	standard	S6	selected	1	NADP	negative	9.53442	0.956238	4397.18	no
11	standard	S6	selected	1	N-ALPHA-ACETYLLYSINE	positive	2.75454	0.998835	486030	no
11	standard	S6	selected	1	N-FORMYLMETHIONINE	negative	6.5645	0.986411	360.216	no
11	standard	S6	selected	1	NICOTINAMIDE	positive	10.168	0.715895	194336	no
11	standard	S6	selected	1	NICOTINATE	negative	3.73541	0.993781	16376.8	no
11	standard	S6	selected	1	NICOTINICACIDADENINEDINUCLEOTIDEPHOSPHATE	negative	11.7426	0.971464	1000.53	no
11	standard	S6	selected	1	N-METHYLASPARTATE	positive	1.6169	0.916035	112465	no
11	standard	S6	selected	1	O-ACETYLSERINE	positive	11.441	0.948849	2486.31	no
11	standard	S6	selected	1	OCTANOYLCARNITINE	positive	5.28685	0.910404	1796.82	no
11	standard	S6	selected	1	OPHTHALMATE	positive	5.17368	0.997821	16867.1	no
11	standard	S6	selected	1	OROTATE	negative	8.18571	0.967888	12136.1	no
11	standard	S6	selected	1	OXALATE	negative	2.3662	0.981717	1.64998e+06	no
11	standard	S6	selected	1	OXOPROLINE	positive	2.65722	0.98427	1.79642e+06	no
11	standard	S6	selected	1	PALMITOYLCARNITINE	positive	2.62826	0.989051	5.97112e+06	no
11	standard	S6	selected	1	PANTOTHENATE	positive	3.85879	0.951562	316525	no
11	standard	S6	selected	1	PHENYLALANINE	positive	6.4202	0.998919	7.21332e+06	no
11	standard	S6	selected	1	PHOSPHOENOLPYRUVATE	negative	6.65946	0.975147	12066.4	no
11	standard	S6	selected	1	P-HYDROXYPHENYLACETATE	negative	2.92952	0.990558	9967.58	no
11	standard	S6	selected	1	PIPECOLATE	negative	1.72606	0.993258	577211	no
11	standard	S6	selected	1	PROLINE	positive	1.34364	0.82546	3.95994e+07	no
11	standard	S6	selected	1	PROPIOYLCARNITINE	positive	4.09838	0.976027	1.62285e+06	no
11	standard	S6	selected	1	PUTRESCINE	positive	3.81646	0.98541	182347	no
11	standard	S6	selected	1	PYRIDOXAL	negative	5.51817	0.938008	1834.47	no
11	standard	S6	selected	1	PYRIDOXAMINE	positive	1.43273	0.797517	46032.6	no
11	standard	S6	selected	1	RIBOFLAVIN	positive	6.3337	0.959595	148668	no
11	standard	S6	selected	1	RIBOSE5-PHOSPHATE	negative	9.96598	0.986518	9871.7	no
11	standard	S6	selected	1	RIBULOSE 1,5-BISPHOSPHATE	negative	6.19856	0.840664	34.1326	no
11	standard	S6	selected	1	S-ADENOSYLHOMOCYSTEINE	positive	2.43868	0.991869	195355	no
11	standard	S6	selected	1	S-ADENOSYLMETHIONINE	positive	5.01885	0.94819	11017.2	no
11	standard	S6	selected	1	SALSOLINOL	positive	8.48168	0.889627	119823	no
11	standard	S6	selected	1	SERINE	positive	1.03382	0.995795	430667	no
11	standard	S6	selected	1	SORBITOL/MANNITOL	positive	4.98076	0.993142	1.23097e+06	no
11	standard	S6	selected	1	STEAROYLCARNITINE	positive	3.61492	0.991219	1.12284e+06	no
11	standard	S6	selected	1	SUCCINATE	negative	3.93701	0.983874	42225.8	no
11	standard	S6	selected	1	TAURINE	positive	4.07344	0.991803	98034.6	no
11	standard	S6	selected	1	THIAMINE	positive	3.94804	0.981098	320299	no
11	standard	S6	selected	1	THREONINE	negative	1.86498	0.996876	39209.5	no
11	standard	S6	selected	1	THYMIDINE-MONOPHOSPHATE	negative	11.8831	0.979128	1111.09	no
11	standard	S6	selected	1	TRIGONELLINE	positive	4.17437	0.986554	117702	no
11	standard	S6	selected	1	TRYPTOPHAN	positive	4.21367	0.992869	1.17569e+06	no
11	standard	S6	selected	1	TRYPTOPHANAMIDE	positive	12.7045	0.986611	1931.58	no
11	standard	S6	selected	1	TYRAMINE	positive	4.43553	0.933258	14204.9	no
11	standard	S6	selected	1	TYROSINE	positive	4.34638	0.980333	2.55368e+06	no
11	standard	S6	selected	1	URACIL	negative	2.37038	0.996693	105982	no
11	standard	S6	selected	1	URATE	negative	3.03047	0.97231	1.16723e+06	no
11	standard	S6	selected	1	UREIDOPROPIONATE	negative	12.0194	0.964839	861.16	no
11	standard	S6	selected	1	URIDINE	negative	4.83463	0.991828	203184	no
11	standard	S6	selected	1	URIDINEDIPHOSPHATEGLUCURONICACID	negative	6.59688	0.996011	1744.81	no
11	standard	S6	selected	1	URIDINEDIPHOSPHATEHEXOSE	negative	6.56737	0.978801	22307.4	no
11	standard	S6	selected	1	URIDINEDIPHOSPHATE-N-ACETYLHEXOSAMINE	negative	8.88675	0.990971	22718.8	no
11	standard	S6	selected	1	URIDINEMONOPHOSPHATE	negative	13.4125	0.980079	3622.58	no
11	standard	S6	selected	1	UROCANATE	negative	2.32879	0.993683	23980.8	no
11	standard	S6	selected	1	VALINE	positive	3.07597	0.962912	5.79511e+06	no
11	standard	S6	selected	1	XANTHINE	negative	2.28995	0.987008	137139	no
11	standard	S6	selected	1	XANTHOSINE	positive	8.75672	0.933303	5491.2	no
11	standard	S6	selected	1	XANTHURENATE	negative	5.90189	0.997517	53961.3	no
12	standard	C6	control	1	1-AMINOCYCLOPROPANECARBOXYLATE	positive	2.64383	0.982563	1.46849e+06	no
12	standard	C6	control	1	1-METHYLADENOSINE	positive	6.51798	0.968773	321058	no
12	standard	C6	control	1	2-AMINOISOBUTYRATE	positive	4.02217	0.998266	124579	no
12	standard	C6	control	1	2-HYDROXYBUTYRATE	negative	6.80219	0.996918	1734.06	no
12	standard	C6	control	1	2-HYDROXYGLUTARICACID	negative	3.39074	0.957142	2.06735e+06	no
12	standard	C6	control	1	2-OXOBUTANOATE	positive	6.38899	0.966734	13865.5	no
12	standard	C6	control	1	2-PHOSPHOGLYCERATE/3-PHOSPHOGLYCERATE	negative	11.8719	0.979767	7267.69	no
12	standard	C6	control	1	3-HYDROXYGLUTARICACID	negative	3.59847	0.951177	201868	no
12	standard	C6	control	1	4-ACETAMIDOBUTANOATE	positive	13.4253	0.701828	13214.3	no
12	standard	C6	control	1	4-GUANIDINOBUTANOATE	positive	4.83931	0.968569	615957	no
12	standard	C6	control	1	4-HYDROXYBENZOATE	negative	2.96028	0.995392	21583.1	no
12	standard	C6	control	1	4-HYDROXY-PROLINE	positive	3.20666	0.987521	44766.7	no
12	standard	C6	control	1	5-AMINOLEVULINATE	positive	3.1579	0.935266	20051.3	no
12	standard	C6	control	1	5'-DEOXYADENOSINE	positive	4.70962	0.942845	22572.9	no
12	standard	C6	control	1	ACETYLCARNITINE	positive	5.14977	0.937653	4.16499e+07	no
12	standard	C6	control	1	ACETYLCHOLINE	positive	4.6645	0.882923	15318.2	no
12	standard	C6	control	1	ADENOSINE	negative	4.0551	0.998163	6140.6	no
12	standard	C6	control	1	ADENOSINE 3',5'-CYCLIC PHOSPHATE	positive	9.65798	0.990168	5533.45	no
12	standard	C6	control	1	ADP	negative	3.86947	0.996773	40359.7	no
12	standard	C6	control	1	AGMATINE	positive	3.10531	0.997734	37644.2	no
12	standard	C6	control	1	AICAR	positive	8.39837	0.979612	11162.4	no
12	standard	C6	control	1	ALANINE	positive	1.10536	0.96958	1.09367e+07	no
12	standard	C6	control	1	ALLANTOIN	negative	10.843	0.99028	1451.22	no
12	standard	C6	control	1	ALPHA-KETOGLUTARATE	negative	4.10742	0.915094	140438	no
12	standard	C6	control	1	AMINOADIPATE	positive	1.24997	0.989674	71397.5	no
12	standard	C6	control	1	AMP	negative	12.2929	0.818293	664848	no
12	standard	C6	control	1	ANTHRANILATE	negative	5.77796	0.980381	1262.13	no
12	standard	C6	control	1	ARGININE	positive	3.7177	0.89973	4.26575e+07	no
12	standard	C6	control	1	ASPARAGINE	positive	1.82875	0.961209	872815	no
12	standard	C6	control	1	ASPARTATE	negative	4.34474	0.967865	22060	no
12	standard	C6	control	1	ATP	negative	2.69585	0.991665	6726.2	no
12	standard	C6	control	1	BETA-ALANINE/SARCOSINE	positive	1.65492	0.965387	2.44587e+06	no
12	standard	C6	control	1	BETAINE	positive	4.15815	0.961172	1.66718e+07	no
12	standard	C6	control	1	BIOTIN	positive	7.33958	0.944508	52665.7	no
12	standard	C6	control	1	BUTYRYLCARNITINE	positive	1.74931	0.980373	568074	no
12	standard	C6	control	1	CADAVERINE	positive	3.16215	0.983042	10306.5	no
12	standard	C6	control	1	CARNITINE	positive	3.25757	0.961979	5.50802e+06	no
12	standard	C6	control	1	CARNOSINE	positive	4.97235	0.973791	41044.9	no
12	standard	C6	control	1	CDP-ETHANOLAMINE	positive	3.00068	0.997818	8000.95	no
12	standard	C6	control	1	CHOLINE	positive	1.27513	0.933878	4.54394e+07	no
12	standard	C6	control	1	CITICOLINE	negative	6.19814	0.891831	1896.57	no
12	standard	C6	control	1	CITRATE	negative	6.36245	0.972038	995309	no
12	standard	C6	control	1	CITRULLINE	positive	0.849726	0.9866	108199	no
12	standard	C6	control	1	CREATINE	positive	5.08306	0.984572	23476.2	no
12	standard	C6	control	1	CYSTATHIONINE	negative	3.38632	0.930039	8146.99	no
12	standard	C6	control	1	CYSTINE	positive	2.93485	0.981524	1388.28	no
12	standard	C6	control	1	CYTIDINE	negative	12.8067	0.952883	559.867	no
12	standard	C6	control	1	CYTIDINE 2',3'-CYCLIC PHOSPHATE	positive	3.51089	0.972865	14589.1	no
12	standard	C6	control	1	DECANOYLCARNITINE	positive	5.87293	0.992885	107336	no
12	standard	C6	control	1	DEOXYADENOSINE	positive	14.1942	0.863567	4666.51	no
12	standard	C6	control	1	DEOXYCARNITINE	positive	4.083	0.993427	2.31393e+06	no
12	standard	C6	control	1	DEOXYGUANOSINE	positive	11.6859	0.992441	80182.6	no
12	standard	C6	control	1	DEOXYGUANOSINE-MONOPHOSPHATE	negative	8.83365	0.987558	44951.1	no
12	standard	C6	control	1	DIHYDROOROTATE	negative	3.67797	0.998664	19865.5	no
12	standard	C6	control	1	DIHYDROURACIL	positive	27.8845	0.718522	5643.37	no
12	standard	C6	control	1	DIMETHYLARGININE (SDMA/ADMA)	positive	5.75593	0.994784	3.2671e+06	no
12	standard	C6	control	1	DIMETHYLGLYCINE	positive	3.24582	0.970875	61739.6	no
12	standard	C6	control	1	ETHANOLAMINE	positive	2.27239	0.974386	803463	no
12	standard	C6	control	1	FAD	positive	2.0223	0.99978	12692.8	no
12	standard	C6	control	1	FRUCTOSE6-PHOSPHATE	negative	11.2539	0.987296	51062.1	no
12	standard	C6	control	1	GAMMA-AMINOBUTYRATE	positive	2.18979	0.922863	254081	no
12	standard	C6	control	1	GLUCONATE	negative	5.61462	0.998403	137179	no
12	standard	C6	control	1	GLUCOSAMINE	positive	5.92722	0.996783	12109.8	no
12	standard	C6	control	1	GLUCOSE6-PHOSPHATE	negative	3.26338	0.991339	110821	no
12	standard	C6	control	1	GLUCURONATE	negative	12.6848	0.893955	1234.09	no
12	standard	C6	control	1	GLUTAMATE	positive	2.0412	0.979122	2.73591e+06	no
12	standard	C6	control	1	GLUTAMINE	positive	1.26545	0.892647	2.19212e+07	no
12	standard	C6	control	1	GLUTARATE	negative	8.47739	0.983211	3750.6	no
12	standard	C6	control	1	GLUTARYLCARNITINE	positive	7.08351	0.994183	40932.8	no
12	standard	C6	control	1	GLUTATHIONEOXIDIZED	negative	16.3503	0.882416	649.39	no
12	standard	C6	control	1	GLUTATHIONEREDUCED	negative	8.75007	0.994205	160304	no
12	standard	C6	control	1	GLYCERATE	negative	6.17956	0.991753	1184.91	no
12	standard	C6	control	1	GLYCEROL	negative	9.1584	0.969708	895.681	no
12	standard	C6	control	1	GLYCEROL3-PHOSPHATE	negative	2.6791	0.995775	353094	no
12	standard	C6	control	1	GLYCINE	positive	2.25939	0.992261	111676	no
12	standard	C6	control	1	GLYCOCHENODEOXYCHOLATE	positive	3.45039	0.969661	10303.2	no
12	standard	C6	control	1	GUANINE	positive	3.50724	0.994639	171516	no
12	standard	C6	control	1	GUANOSINE	negative	5.39025	0.998134	43980.9	no
12	standard	C6	control	1	GUANOSINEDIPHOSPHATEMANNOSE	positive	4.95456	0.998859	3650.21	no
12	standard	C6	control	1	GUANOSINEMONOPHOSPHATE	negative	7.61826	0.97537	13865.2	no
12	standard	C6	control	1	HEXANOYLCARNITINE	positive	4.63593	0.949913	11497.5	no
12	standard	C6	control	1	HEXOSEINCLUDINGALPHA-GLUCOSE	negative	9.08622	0.987942	20624.7	no
12	standard	C6	control	1	HISTAMINE	positive	7.61811	0.989616	95277.3	no
12	standard	C6	control	1	HISTIDINE	positive	2.85038	0.92865	1.16931e+08	no
12	standard	C6	control	1	HISTIDINOL	positive	6.2176	0.994092	37095.7	no
[truncated: 10,355 more rows]
